# Supplementary material for: Therapeutic potential of 1,3,4-oxadiazoles as potential lead compounds for the treatment of Alzheimer's disease
Source: RSC Adv. 2023 Jun 9;13(26):17526–35. doi: 10.1039/d3ra01953e (PMC10253498; doi:10.1039/d3ra01953e)
Supplement: RA-013-D3RA01953E-s002 [file RA-013-D3RA01953E-s002.cif]

# Electronic Supplementary Material (ESI) for RSC Advances.
# This journal is © The Royal Society of Chemistry 2023

####################################################################### 
# 
# This file contains crystal structure data downloaded from the 
# Cambridge Structural Database (CSD) hosted by the Cambridge 
# Crystallographic Data Centre (CCDC).
# 
# Full information about CCDC data access policies and citation 
# guidelines are available at http://www.ccdc.cam.ac.uk/access/V1 
# 
# Audit and citation data items may have been added by the CCDC. 
# Please retain this information to preserve the provenance of 
# this file and to allow appropriate attribution of the data. 
# 
#######################################################################

data_SNZ2BZU
_database_code_depnum_ccdc_archive 'CCDC 2251452'
loop_
_audit_author_name
_audit_author_address
'Muhammad Nawaz Tahir'
;University of Sargodha, Pakistan
Pakistan
;
_audit_update_record             
;
2023-03-24 deposited with the CCDC.	2023-06-02 downloaded from the CCDC.
;

_audit_creation_method           SHELXL-2019/2
_shelx_SHELXL_version_number     2019/2
_chemical_name_common            ?
_chemical_absolute_configuration .
_chemical_name_systematic        
;
N-(2-methylphenyl)-5-phenyl-1,3,4-oxadiazol-2-amine
;
_chemical_formula_moiety         'C15 H13 N3 O'
_chemical_formula_sum            'C15 H13 N3 O'
_chemical_formula_iupac          'C15 H13 N3 O'
_chemical_formula_weight         251.28

loop_
_atom_type_symbol
_atom_type_description
_atom_type_scat_dispersion_real
_atom_type_scat_dispersion_imag
_atom_type_scat_source
C C 0.0033 0.0016 'International Tables Vol C Tables 4.2.6.8 and 6.1.1.4'
H H 0.0000 0.0000 'International Tables Vol C Tables 4.2.6.8 and 6.1.1.4'
N N 0.0061 0.0033 'International Tables Vol C Tables 4.2.6.8 and 6.1.1.4'
O O 0.0106 0.0060 'International Tables Vol C Tables 4.2.6.8 and 6.1.1.4'

_space_group_crystal_system      monoclinic
_space_group_IT_number           14
_space_group_name_H-M_alt        'P 21/c'
_space_group_name_Hall           '-P 2ybc'

_shelx_space_group_comment       
;
The symmetry employed for this shelxl refinement is uniquely defined
by the following loop, which should always be used as a source of
symmetry information in preference to the above space-group names.
They are only intended as comments.
;

loop_
_space_group_symop_operation_xyz
'x, y, z'
'-x, y+1/2, -z+1/2'
'-x, -y, -z'
'x, -y-1/2, z-1/2'

_cell_length_a                   8.5156(16)
_cell_length_b                   7.2615(15)
_cell_length_c                   20.971(4)
_cell_angle_alpha                90
_cell_angle_beta                 93.424(9)
_cell_angle_gamma                90
_cell_volume                     1294.4(4)
_cell_formula_units_Z            4
_cell_measurement_reflns_used    2374
_cell_measurement_theta_min      3.176
_cell_measurement_theta_max      27.949
_cell_measurement_temperature    296(2)
_exptl_crystal_description       prism
_exptl_crystal_colour            'light yellow'
_exptl_crystal_size_max          0.38
_exptl_crystal_size_mid          0.32
_exptl_crystal_size_min          0.30
_exptl_crystal_density_diffrn    1.289
_exptl_crystal_density_meas      ?
_exptl_crystal_density_method    'not measured'
_exptl_crystal_F_000             528
_exptl_absorpt_coefficient_mu    0.084
_exptl_absorpt_correction_type   multi-scan
_exptl_absorpt_process_details   '(SADABS; Bruker, 2005)'
_exptl_absorpt_correction_T_min  0.6418
_exptl_absorpt_correction_T_max  0.7456
_shelx_estimated_absorpt_T_min   0.969
_shelx_estimated_absorpt_T_max   0.975
_exptl_special_details           
;
;


_diffrn_ambient_temperature      296(2)
_diffrn_radiation_type           MoK\a
_diffrn_radiation_wavelength     0.71073
_diffrn_radiation_source         'fine-focus sealed tube'
_diffrn_radiation_monochromator  graphite
_diffrn_measurement_device_type  'Bruker Kappa APEXII CCD'
_diffrn_measurement_method       \w
_diffrn_detector_area_resol_mean 7.50
_diffrn_reflns_number            11008
_diffrn_reflns_av_unetI/netI     0.0560
_diffrn_reflns_av_R_equivalents  0.0574
_diffrn_reflns_limit_h_min       -11
_diffrn_reflns_limit_h_max       10
_diffrn_reflns_limit_k_min       -9
_diffrn_reflns_limit_k_max       9
_diffrn_reflns_limit_l_min       -27
_diffrn_reflns_limit_l_max       27
_diffrn_reflns_theta_min         3.176
_diffrn_reflns_theta_max         27.949
_diffrn_reflns_theta_full        25.242
_diffrn_measured_fraction_theta_max 0.986
_diffrn_measured_fraction_theta_full 0.988
_diffrn_reflns_Laue_measured_fraction_max 0.986
_diffrn_reflns_Laue_measured_fraction_full 0.988
_diffrn_reflns_point_group_measured_fraction_max 0.986
_diffrn_reflns_point_group_measured_fraction_full 0.988
_diffrn_standards_number         0
_diffrn_standards_interval_count ?
_diffrn_standards_interval_time  ?
_diffrn_standards_decay_%        ?

_refine_special_details          
;
Refinement of <i>F</i>^2^ against ALL reflections. The weighted <i>R</i>-factor
<i>wR</i> and goodness of fit <i>S</i> are based on <i>F</i>^2^, conventional
<i>R</i>-factors <i>R</i> are based on <i>F</i>, with <i>F</i> set to zero for
negative <i>F</i>^2^. The threshold expression of <i>F</i>^2^ >
\s(<i>F</i>^2^) is used only for calculating <i>R</i>-factors(gt) <i>etc</i>.
and is not relevant to the choice of reflections for refinement.
<i>R</i>-factors based on <i>F</i>^2^ are statistically about twice as large
as those based on <i>F</i>, and <i>R</i>- factors based on ALL data will be
even larger.
;
_reflns_number_total             3064
_reflns_number_gt                2374
_reflns_threshold_expression     I>2\s(I)
_refine_ls_structure_factor_coef Fsqd
_refine_ls_matrix_type           full
_refine_ls_R_factor_all          0.0699
_refine_ls_R_factor_gt           0.0545
_refine_ls_wR_factor_ref         0.1600
_refine_ls_wR_factor_gt          0.1470
_refine_ls_goodness_of_fit_ref   1.046
_refine_ls_restrained_S_all      1.046
_refine_ls_number_reflns         3064
_refine_ls_number_parameters     173
_refine_ls_number_restraints     0
_refine_ls_hydrogen_treatment    constr
_refine_ls_weighting_scheme      calc
_refine_ls_weighting_details     
'w=1/[\s^2^(Fo^2^)+(0.0816P)^2^+0.2366P] where P=(Fo^2^+2Fc^2^)/3'
_atom_sites_solution_hydrogens   geom
_atom_sites_solution_primary     direct
_atom_sites_solution_secondary   difmap
_refine_ls_extinction_method     ?
_refine_ls_extinction_coef       ?
_refine_ls_extinction_expression ?
_refine_ls_shift/su_max          0.000
_refine_ls_shift/su_mean         0.000
_computing_data_collection       'APEX2 (Bruker, 2007)'
_computing_cell_refinement       'SAINT (Bruker, 2007)'
_computing_data_reduction        'SAINT (Bruker, 2007)'
_computing_structure_solution    'SHELXT-2014 (Sheldrick, 2014)'
_computing_structure_refinement  'SHELXL-2019/2  (Sheldrick, 2019)'
_computing_molecular_graphics    
'ORTEP-3 for Windows (Farrugia, 2012) and PLATON (Spek, 2009)'
_computing_publication_material  
;
WinGX (Farrugia, 2012) and PLATON (Spek, 2009)
;

loop_
_atom_site_label
_atom_site_type_symbol
_atom_site_fract_x
_atom_site_fract_y
_atom_site_fract_z
_atom_site_U_iso_or_equiv
_atom_site_adp_type
_atom_site_occupancy
_atom_site_site_symmetry_order
_atom_site_calc_flag
_atom_site_refinement_flags_posn
_atom_site_refinement_flags_adp
_atom_site_refinement_flags_occupancy
_atom_site_disorder_assembly
_atom_site_disorder_group
O1 O 0.15188(12) 0.69733(14) 0.02928(4) 0.0380(3) Uani 1 1 d . . . . .
N1 N 0.38579(16) 0.5834(2) 0.07902(6) 0.0457(4) Uani 1 1 d . . . . .
H1 H 0.474013 0.529303 0.073946 0.055 Uiso 1 1 calc R U . . .
N2 N 0.33660(15) 0.6029(2) -0.03291(6) 0.0441(3) Uani 1 1 d . . . . .
N3 N 0.20769(16) 0.6676(2) -0.07167(6) 0.0458(4) Uani 1 1 d . . . . .
C1 C 0.6358(2) 0.7038(3) 0.16757(9) 0.0628(5) Uani 1 1 d . . . . .
H1A H 0.697447 0.759634 0.202198 0.094 Uiso 1 1 calc R U . . .
H1B H 0.637019 0.781284 0.130503 0.094 Uiso 1 1 calc R U . . .
H1C H 0.679354 0.585673 0.158101 0.094 Uiso 1 1 calc R U . . .
C2 C 0.4694(2) 0.6801(2) 0.18618(8) 0.0477(4) Uani 1 1 d . . . . .
C3 C 0.4292(3) 0.7199(3) 0.24818(8) 0.0600(5) Uani 1 1 d . . . . .
H3 H 0.507260 0.760909 0.277705 0.072 Uiso 1 1 calc R U . . .
C4 C 0.2786(3) 0.7006(3) 0.26724(9) 0.0711(6) Uani 1 1 d . . . . .
H4 H 0.255655 0.729311 0.308892 0.085 Uiso 1 1 calc R U . . .
C5 C 0.1610(3) 0.6382(3) 0.22412(9) 0.0677(6) Uani 1 1 d . . . . .
H5 H 0.058947 0.624119 0.236816 0.081 Uiso 1 1 calc R U . . .
C6 C 0.1957(2) 0.5969(3) 0.16199(8) 0.0521(4) Uani 1 1 d . . . . .
H6 H 0.117223 0.553701 0.133071 0.062 Uiso 1 1 calc R U . . .
C7 C 0.3487(2) 0.6201(2) 0.14290(7) 0.0415(4) Uani 1 1 d . . . . .
C8 C 0.29773(17) 0.6242(2) 0.02581(7) 0.0361(3) Uani 1 1 d . . . . .
C9 C 0.10392(17) 0.7222(2) -0.03396(6) 0.0365(3) Uani 1 1 d . . . . .
C10 C -0.05191(17) 0.7972(2) -0.04975(7) 0.0377(3) Uani 1 1 d . . . . .
C11 C -0.0905(2) 0.8564(2) -0.11179(8) 0.0484(4) Uani 1 1 d . . . . .
H11 H -0.014834 0.854778 -0.141983 0.058 Uiso 1 1 calc R U . . .
C12 C -0.2411(2) 0.9178(3) -0.12876(9) 0.0558(5) Uani 1 1 d . . . . .
H12 H -0.266414 0.957608 -0.170261 0.067 Uiso 1 1 calc R U . . .
C13 C -0.3533(2) 0.9198(3) -0.08435(10) 0.0570(5) Uani 1 1 d . . . . .
H13 H -0.455232 0.957808 -0.096130 0.068 Uiso 1 1 calc R U . . .
C14 C -0.3151(2) 0.8658(3) -0.02244(10) 0.0547(5) Uani 1 1 d . . . . .
H14 H -0.391106 0.869630 0.007602 0.066 Uiso 1 1 calc R U . . .
C15 C -0.16431(19) 0.8057(2) -0.00449(8) 0.0450(4) Uani 1 1 d . . . . .
H15 H -0.138623 0.771312 0.037560 0.054 Uiso 1 1 calc R U . . .

loop_
_atom_site_aniso_label
_atom_site_aniso_U_11
_atom_site_aniso_U_22
_atom_site_aniso_U_33
_atom_site_aniso_U_23
_atom_site_aniso_U_13
_atom_site_aniso_U_12
O1 0.0332(5) 0.0465(6) 0.0344(5) -0.0029(4) 0.0016(4) 0.0076(4)
N1 0.0412(7) 0.0591(8) 0.0363(7) -0.0065(6) -0.0020(5) 0.0162(6)
N2 0.0361(7) 0.0598(8) 0.0365(7) 0.0005(5) 0.0027(5) 0.0119(6)
N3 0.0388(7) 0.0620(9) 0.0367(7) 0.0012(5) 0.0017(6) 0.0127(6)
C1 0.0510(11) 0.0762(13) 0.0593(11) -0.0098(9) -0.0132(9) 0.0100(10)
C2 0.0565(10) 0.0442(8) 0.0414(8) -0.0019(6) -0.0056(7) 0.0115(7)
C3 0.0776(14) 0.0611(11) 0.0396(9) -0.0082(7) -0.0098(9) 0.0099(10)
C4 0.0932(17) 0.0830(14) 0.0381(9) -0.0061(9) 0.0126(10) 0.0111(12)
C5 0.0743(14) 0.0830(14) 0.0477(10) 0.0020(9) 0.0191(10) -0.0010(11)
C6 0.0576(10) 0.0550(10) 0.0439(9) -0.0007(7) 0.0059(8) -0.0011(8)
C7 0.0498(9) 0.0392(7) 0.0352(7) -0.0020(6) 0.0004(6) 0.0094(7)
C8 0.0315(7) 0.0383(7) 0.0382(7) -0.0028(5) 0.0008(6) 0.0045(6)
C9 0.0345(7) 0.0409(7) 0.0339(7) -0.0014(5) 0.0011(6) 0.0013(6)
C10 0.0319(7) 0.0372(7) 0.0437(8) -0.0026(6) -0.0009(6) 0.0004(6)
C11 0.0458(9) 0.0547(9) 0.0443(9) 0.0009(7) 0.0002(7) 0.0085(8)
C12 0.0557(11) 0.0546(10) 0.0550(10) 0.0010(8) -0.0129(8) 0.0127(9)
C13 0.0367(8) 0.0516(10) 0.0811(13) 0.0001(9) -0.0096(8) 0.0080(8)
C14 0.0335(8) 0.0573(10) 0.0738(12) 0.0043(8) 0.0073(8) 0.0051(8)
C15 0.0360(8) 0.0485(9) 0.0506(9) 0.0046(7) 0.0035(7) 0.0030(7)

_geom_special_details            
;
 All esds (except the esd in the dihedral angle between two l.s. planes)
 are estimated using the full covariance matrix.  The cell esds are taken
 into account individually in the estimation of esds in distances, angles
 and torsion angles; correlations between esds in cell parameters are only
 used when they are defined by crystal symmetry.  An approximate (isotropic)
 treatment of cell esds is used for estimating esds involving l.s. planes.
;

loop_
_geom_bond_atom_site_label_1
_geom_bond_atom_site_label_2
_geom_bond_distance
_geom_bond_site_symmetry_2
_geom_bond_publ_flag
O1 C8 1.3566(17) . ?
O1 C9 1.3761(17) . ?
N1 C8 1.340(2) . ?
N1 C7 1.4201(18) . ?
N1 H1 0.8600 . ?
N2 C8 1.3032(18) . ?
N2 N3 1.4070(18) . ?
N3 C9 1.2833(19) . ?
C1 C2 1.502(3) . ?
C1 H1A 0.9600 . ?
C1 H1B 0.9600 . ?
C1 H1C 0.9600 . ?
C2 C3 1.394(2) . ?
C2 C7 1.400(2) . ?
C3 C4 1.373(3) . ?
C3 H3 0.9300 . ?
C4 C5 1.384(3) . ?
C4 H4 0.9300 . ?
C5 C6 1.386(2) . ?
C5 H5 0.9300 . ?
C6 C7 1.395(2) . ?
C6 H6 0.9300 . ?
C9 C10 1.454(2) . ?
C10 C15 1.389(2) . ?
C10 C11 1.391(2) . ?
C11 C12 1.384(2) . ?
C11 H11 0.9300 . ?
C12 C13 1.373(3) . ?
C12 H12 0.9300 . ?
C13 C14 1.377(3) . ?
C13 H13 0.9300 . ?
C14 C15 1.387(2) . ?
C14 H14 0.9300 . ?
C15 H15 0.9300 . ?

loop_
_geom_angle_atom_site_label_1
_geom_angle_atom_site_label_2
_geom_angle_atom_site_label_3
_geom_angle
_geom_angle_site_symmetry_1
_geom_angle_site_symmetry_3
_geom_angle_publ_flag
C8 O1 C9 102.69(10) . . ?
C8 N1 C7 126.81(13) . . ?
C8 N1 H1 116.6 . . ?
C7 N1 H1 116.6 . . ?
C8 N2 N3 105.83(12) . . ?
C9 N3 N2 106.82(12) . . ?
C2 C1 H1A 109.5 . . ?
C2 C1 H1B 109.5 . . ?
H1A C1 H1B 109.5 . . ?
C2 C1 H1C 109.5 . . ?
H1A C1 H1C 109.5 . . ?
H1B C1 H1C 109.5 . . ?
C3 C2 C7 117.19(17) . . ?
C3 C2 C1 120.45(17) . . ?
C7 C2 C1 122.35(15) . . ?
C4 C3 C2 122.42(19) . . ?
C4 C3 H3 118.8 . . ?
C2 C3 H3 118.8 . . ?
C3 C4 C5 119.64(17) . . ?
C3 C4 H4 120.2 . . ?
C5 C4 H4 120.2 . . ?
C4 C5 C6 119.9(2) . . ?
C4 C5 H5 120.1 . . ?
C6 C5 H5 120.1 . . ?
C5 C6 C7 119.91(18) . . ?
C5 C6 H6 120.0 . . ?
C7 C6 H6 120.0 . . ?
C6 C7 C2 120.91(15) . . ?
C6 C7 N1 120.80(15) . . ?
C2 C7 N1 118.28(15) . . ?
N2 C8 N1 126.84(14) . . ?
N2 C8 O1 112.46(13) . . ?
N1 C8 O1 120.70(12) . . ?
N3 C9 O1 112.18(13) . . ?
N3 C9 C10 128.90(14) . . ?
O1 C9 C10 118.88(12) . . ?
C15 C10 C11 119.43(15) . . ?
C15 C10 C9 121.19(14) . . ?
C11 C10 C9 119.35(13) . . ?
C12 C11 C10 120.24(16) . . ?
C12 C11 H11 119.9 . . ?
C10 C11 H11 119.9 . . ?
C13 C12 C11 120.03(17) . . ?
C13 C12 H12 120.0 . . ?
C11 C12 H12 120.0 . . ?
C12 C13 C14 120.13(17) . . ?
C12 C13 H13 119.9 . . ?
C14 C13 H13 119.9 . . ?
C13 C14 C15 120.54(17) . . ?
C13 C14 H14 119.7 . . ?
C15 C14 H14 119.7 . . ?
C14 C15 C10 119.56(16) . . ?
C14 C15 H15 120.2 . . ?
C10 C15 H15 120.2 . . ?

loop_
_geom_torsion_atom_site_label_1
_geom_torsion_atom_site_label_2
_geom_torsion_atom_site_label_3
_geom_torsion_atom_site_label_4
_geom_torsion
_geom_torsion_site_symmetry_1
_geom_torsion_site_symmetry_2
_geom_torsion_site_symmetry_3
_geom_torsion_site_symmetry_4
_geom_torsion_publ_flag
C8 N2 N3 C9 0.26(18) . . . . ?
C7 C2 C3 C4 0.5(3) . . . . ?
C1 C2 C3 C4 179.85(19) . . . . ?
C2 C3 C4 C5 0.5(3) . . . . ?
C3 C4 C5 C6 -0.4(3) . . . . ?
C4 C5 C6 C7 -0.7(3) . . . . ?
C5 C6 C7 C2 1.8(3) . . . . ?
C5 C6 C7 N1 -178.25(16) . . . . ?
C3 C2 C7 C6 -1.7(2) . . . . ?
C1 C2 C7 C6 179.02(17) . . . . ?
C3 C2 C7 N1 178.37(14) . . . . ?
C1 C2 C7 N1 -1.0(2) . . . . ?
C8 N1 C7 C6 40.0(2) . . . . ?
C8 N1 C7 C2 -140.00(17) . . . . ?
N3 N2 C8 N1 -179.04(15) . . . . ?
N3 N2 C8 O1 0.37(18) . . . . ?
C7 N1 C8 N2 174.55(16) . . . . ?
C7 N1 C8 O1 -4.8(2) . . . . ?
C9 O1 C8 N2 -0.81(16) . . . . ?
C9 O1 C8 N1 178.64(14) . . . . ?
N2 N3 C9 O1 -0.80(18) . . . . ?
N2 N3 C9 C10 -178.52(15) . . . . ?
C8 O1 C9 N3 0.99(17) . . . . ?
C8 O1 C9 C10 178.96(13) . . . . ?
N3 C9 C10 C15 163.26(16) . . . . ?
O1 C9 C10 C15 -14.3(2) . . . . ?
N3 C9 C10 C11 -14.8(3) . . . . ?
O1 C9 C10 C11 167.57(14) . . . . ?
C15 C10 C11 C12 -2.1(2) . . . . ?
C9 C10 C11 C12 176.09(15) . . . . ?
C10 C11 C12 C13 -0.2(3) . . . . ?
C11 C12 C13 C14 1.8(3) . . . . ?
C12 C13 C14 C15 -1.2(3) . . . . ?
C13 C14 C15 C10 -1.1(3) . . . . ?
C11 C10 C15 C14 2.7(2) . . . . ?
C9 C10 C15 C14 -175.42(15) . . . . ?

loop_
_geom_hbond_atom_site_label_D
_geom_hbond_atom_site_label_H
_geom_hbond_atom_site_label_A
_geom_hbond_distance_DH
_geom_hbond_distance_HA
_geom_hbond_distance_DA
_geom_hbond_angle_DHA
_geom_hbond_site_symmetry_A
_geom_hbond_publ_flag
N1 H1 N2 0.86 2.10 2.9373(19) 162.8 3_665 yes

_refine_diff_density_max         0.242
_refine_diff_density_min         -0.228
_refine_diff_density_rms         0.044

_shelx_res_file                  
;

TITL SNZ2BZU_0m in P2(1)/c LIGHT YELLOW PRISM
    shelx.res
    created by SHELXL-2019/2 at 12:09:23 on 05-Dec-2022
CELL 0.71073 8.5156 7.2615 20.9708 90.000 93.424 90.000
ZERR 4.00 0.0016 0.0015 0.0037 0.000 0.009 0.000
LATT 1
SYMM -x, y+1/2, -z+1/2
SFAC C  H  N  O
UNIT 60  52  12  4
L.S. 40
ACTA
BOND $H
HTAB
CONF
LIST 4
FMAP 2
PLAN 12
TEMP 23.000
SIZE 0.38 0.32 0.30
OMIT   0   0   2
EQIV $1 -x+1, -y+1, -z
HTAB N1 N2_$1
WGHT    0.081600    0.236600
FVAR       1.64582
O1    4    0.151883    0.697331    0.029279    11.00000    0.03316    0.04647 =
         0.03439   -0.00289    0.00162    0.00760
N1    3    0.385787    0.583400    0.079015    11.00000    0.04118    0.05914 =
         0.03626   -0.00645   -0.00201    0.01621
AFIX  43
H1    2    0.474013    0.529303    0.073946    11.00000   -1.20000
AFIX   0
N2    3    0.336598    0.602945   -0.032910    11.00000    0.03608    0.05979 =
         0.03652    0.00046    0.00269    0.01188
N3    3    0.207690    0.667612   -0.071667    11.00000    0.03878    0.06196 =
         0.03674    0.00115    0.00172    0.01275
C1    1    0.635821    0.703816    0.167566    11.00000    0.05104    0.07617 =
         0.05933   -0.00982   -0.01323    0.01000
AFIX 137
H1A   2    0.697447    0.759634    0.202198    11.00000   -1.50000
H1B   2    0.637019    0.781284    0.130503    11.00000   -1.50000
H1C   2    0.679354    0.585673    0.158101    11.00000   -1.50000
AFIX   0
C2    1    0.469438    0.680127    0.186178    11.00000    0.05648    0.04419 =
         0.04140   -0.00186   -0.00555    0.01151
C3    1    0.429210    0.719860    0.248176    11.00000    0.07764    0.06114 =
         0.03958   -0.00819   -0.00980    0.00993
AFIX  43
H3    2    0.507260    0.760909    0.277705    11.00000   -1.20000
AFIX   0
C4    1    0.278579    0.700608    0.267240    11.00000    0.09318    0.08301 =
         0.03815   -0.00611    0.01263    0.01107
AFIX  43
H4    2    0.255655    0.729311    0.308892    11.00000   -1.20000
AFIX   0
C5    1    0.161039    0.638241    0.224117    11.00000    0.07434    0.08299 =
         0.04767    0.00199    0.01914   -0.00101
AFIX  43
H5    2    0.058947    0.624119    0.236816    11.00000   -1.20000
AFIX   0
C6    1    0.195748    0.596884    0.161994    11.00000    0.05757    0.05502 =
         0.04392   -0.00071    0.00593   -0.00109
AFIX  43
H6    2    0.117223    0.553701    0.133071    11.00000   -1.20000
AFIX   0
C7    1    0.348676    0.620129    0.142904    11.00000    0.04982    0.03924 =
         0.03523   -0.00201    0.00036    0.00944
C8    1    0.297727    0.624211    0.025808    11.00000    0.03153    0.03826 =
         0.03823   -0.00275    0.00080    0.00451
C9    1    0.103922    0.722246   -0.033963    11.00000    0.03446    0.04094 =
         0.03393   -0.00137    0.00109    0.00127
C10   1   -0.051906    0.797176   -0.049752    11.00000    0.03191    0.03720 =
         0.04371   -0.00264   -0.00093    0.00041
C11   1   -0.090505    0.856405   -0.111794    11.00000    0.04578    0.05474 =
         0.04429    0.00092    0.00022    0.00848
AFIX  43
H11   2   -0.014834    0.854778   -0.141983    11.00000   -1.20000
AFIX   0
C12   1   -0.241147    0.917765   -0.128765    11.00000    0.05569    0.05464 =
         0.05504    0.00095   -0.01293    0.01272
AFIX  43
H12   2   -0.266414    0.957608   -0.170261    11.00000   -1.20000
AFIX   0
C13   1   -0.353299    0.919830   -0.084354    11.00000    0.03673    0.05159 =
         0.08107    0.00011   -0.00964    0.00801
AFIX  43
H13   2   -0.455232    0.957808   -0.096130    11.00000   -1.20000
AFIX   0
C14   1   -0.315138    0.865799   -0.022442    11.00000    0.03350    0.05735 =
         0.07381    0.00429    0.00732    0.00515
AFIX  43
H14   2   -0.391106    0.869630    0.007602    11.00000   -1.20000
AFIX   0
C15   1   -0.164314    0.805687   -0.004495    11.00000    0.03602    0.04848 =
         0.05061    0.00458    0.00348    0.00301
AFIX  43
H15   2   -0.138623    0.771312    0.037560    11.00000   -1.20000
AFIX   0
HKLF 4 1 1 0 0 0 1 0 0 0 1


REM  SNZ2BZU_0m in P2(1)/c LIGHT YELLOW PRISM
REM wR2 = 0.1600, GooF = S = 1.046, Restrained GooF = 1.046 for all data
REM R1 = 0.0545 for 2374 Fo > 4sig(Fo) and 0.0699 for all 3064 data
REM 173 parameters refined using 0 restraints

END

WGHT      0.0816      0.2365

REM Instructions for potential hydrogen bonds
HTAB N1 N2_$1

REM Highest difference peak  0.242,  deepest hole -0.228,  1-sigma level  0.044
Q1    1  -0.0865  0.8579 -0.0238  11.00000  0.05    0.24
Q2    1  -0.1270  0.7490 -0.0403  11.00000  0.05    0.20
Q3    1   0.1312  0.6234 -0.0491  11.00000  0.05    0.20
Q4    1   0.1287  0.7345  0.0713  11.00000  0.05    0.20
Q5    1   0.4424  0.7421  0.2082  11.00000  0.05    0.19
Q6    1  -0.0633  0.8758 -0.0721  11.00000  0.05    0.19
Q7    1   0.2066  0.6094 -0.1116  11.00000  0.05    0.18
Q8    1   0.3540  0.4965 -0.0488  11.00000  0.05    0.18
Q9    1   0.1654  0.7768 -0.0497  11.00000  0.05    0.17
Q10   1   0.3131  0.5440 -0.0021  11.00000  0.05    0.17
Q11   1   0.6573  0.6763  0.1158  11.00000  0.05    0.17
Q12   1  -0.0673  0.7933 -0.1363  11.00000  0.05    0.16
;
_shelx_res_checksum              30788

_shelx_hkl_file                  
;
  -3   0   0 307.116  22.500   1
   3   0   0 293.966  22.450   1
  -3   0   0 301.886  22.479   1
  -4   0   0 8915.08  628.86   1
   4   0   0 8741.86  628.77   1
  -5   0   0 77.6962  7.7667   1
   5   0   0 80.4012  7.7664   1
  -6   0   0 1750.26  127.89   1
   6   0   0 1795.96  127.68   1
  -7   0   0 384.910  30.113   1
   7   0   0 389.498  29.767   1
  -8   0   0 92.7435 10.9240   1
   8   0   0 101.819  10.595   1
   9   0   0 -7.3403  5.6735   2
  -9   0   0 -0.1197  5.2115   1
 -10   0   0 43.7845  8.4667   1
 -11   0   0 4.21295 6.76884   1
   0  -1   0 3.15676 0.55512   1
  -2  -1   0 64.3518  5.5159   1
  -2  -1   0 55.6031  5.7504   1
   2  -1   0 64.6286  5.3919   1
   2   1   0 59.1197  5.7505   1
  -2   1   0 64.8011  5.4204   1
   2   1   0 71.8817  5.6761   1
   3  -1   0 118.004   9.382   1
   3  -1   0 122.728  10.444   2
  -3  -1   0 114.202   9.525   1
  -3   1   0 128.848   9.527   1
   3   1   0 100.650   9.611   1
  -4  -1   0 5211.52  368.99   1
   4  -1   0 5658.83  429.49   2
   4  -1   0 4989.13  368.74   1
   4   1   0 4826.51  368.99   1
  -5  -1   0 119.629  11.028   1
   5  -1   0 131.980  12.145   2
   5  -1   0 124.939  10.589   1
  -5   1   0 125.965  11.058   1
   5   1   0 119.782  11.083   1
   6  -1   0 759.269  58.579   2
   6  -1   0 691.080  50.365   1
  -6  -1   0 648.607  50.728   1
  -6   1   0 696.381  50.833   1
   6   1   0 631.269  50.620   1
   7  -1   0 1.76585 4.12932   2
  -7  -1   0 7.58326 4.54388   1
   7  -1   0 -0.9279  3.6350   1
  -7   1   0 4.95252 4.54369   1
   7   1   0 -0.1978  4.0079   1
  -8  -1   0 0.18240 4.62504   1
   8  -1   0 2.53377 4.11662   1
   8  -1   0 -3.4753  4.3581   2
   8   1   0 3.58823 4.75088   1
  -8   1   0 2.60462 4.67839   1
  -9  -1   0 6.99454 5.61866   1
  -9   1   0 0.07499 5.00002   1
   9   1   0 3.42429 6.11622   2
 -10  -1   0 17.1110  6.9881   1
 -10   1   0 29.1641  7.6588   1
  10   1   0 25.7477  8.2222   2
 -11  -1   0 49.0645 10.1632   1
 -11   1   0 81.6582 11.3321   1
  -1  -2   0 2122.83  161.46   1
   1  -2   0 2524.77  161.52   1
   1  -2   0 2127.48  161.76   1
  -1   2   0 2544.16  161.46   1
   1   2   0 1977.62  161.77   1
  -2  -2   0 317.512  31.837   3
   2  -2   0 394.681  26.877   1
  -2  -2   0 395.864  26.976   1
  -2   2   0 376.935  29.176   4
   2   2   0 354.773  27.308   1
  -3  -2   0 2631.90  242.78   3
  -3  -2   0 3245.29  202.75   1
  -3   2   0 2523.73  220.46   4
   3   2   0 2951.90  203.03   1
  -4  -2   0 403.991  30.912   1
   4  -2   0 434.192  30.644   1
   4   2   0 402.645  31.260   1
   5  -2   0 107.627  10.911   2
   5  -2   0 127.667  10.486   1
  -5  -2   0 119.571  10.945   1
   5   2   0 140.820  11.517   1
  -6  -2   0 12.1405  4.4108   1
   6  -2   0 10.9804  3.6470   1
   6  -2   0 4.81178 2.65826   2
   6   2   0 11.8521  4.5408   1
   7  -2   0 138.698  13.145   2
   7  -2   0 119.000  12.147   1
  -7  -2   0 130.131  13.070   1
  -7   2   0 139.329  13.190   1
   7   2   0 147.017  13.368   1
   8  -2   0 30.9952  5.7973   1
  -8  -2   0 20.6305  6.1103   1
  -8   2   0 36.7460  6.9426   1
   8   2   0 24.3754  6.2916   1
  -9  -2   0 29.7233  7.4380   1
  -9   2   0 38.6331  7.9989   1
 -10  -2   0 15.8784  7.1157   1
 -10   2   0 6.01097 6.75049   1
  10   2   0 12.9220  8.1298   2
   0   3   0 -2.7102  2.2032   1
   1  -3   0 271.984  19.107   1
  -1  -3   0 243.468  19.022   1
   1   3   0 255.493  19.747   1
   2  -3   0 781.996  62.947   4
   2  -3   0 834.047  57.723   1
  -2  -3   0 856.201  68.526   3
  -2   3   0 690.925  62.626   4
   2   3   0 835.319  58.387   1
  -3  -3   0 99.2561  7.8552   1
  -3  -3   0 88.2791  8.1927   3
   3  -3   0 70.7146  7.3978   1
   3   3   0 75.3212  8.3673   1
  -3   3   0 73.2833  7.7015   4
   4  -3   0 33.4582  4.3772   1
  -5  -3   0 609.685  49.889   1
   5  -3   0 748.755  49.843   1
   5   3   0 676.036  50.549   1
   6  -3   0 664.033  46.830   1
  -6  -3   0 586.750  46.978   1
   6   3   0 645.379  47.615   1
  -7  -3   0 260.611  23.563   1
   7  -3   0 320.208  23.373   1
   7   3   0 297.562  24.197   1
  -8  -3   0 51.4862  8.0905   1
   8   3   0 57.2268  8.4172   1
  -8   3   0 48.4820  8.4019   1
  -9  -3   0 26.8875  6.7898   1
  -9   3   0 13.4286  6.8128   1
 -10  -3   0 24.5620  7.8409   1
 -10   3   0 27.2885  8.2438   1
   0  -4   0 4053.12  315.20   1
   0   4   0 4806.78  316.17   1
  -1  -4   0 346.248  23.899   1
   1  -4   0 298.310  26.006   4
  -2  -4   0 2013.90  152.48   1
   2   4   0 2260.12  153.52   1
  -3  -4   0 1194.63   92.19   3
   3  -4   0 931.714  84.623   4
   3  -4   0 988.143  77.658   1
  -3  -4   0 1055.21   77.65   1
   3   4   0 1207.73   78.73   1
   4  -4   0 87.5691  9.2419   1
  -4  -4   0 100.371   9.508   1
  -4  -4   0 103.711   9.985   3
   4   4   0 122.555  10.989   1
   5  -4   0 7.18088 3.58420   1
   5   4   0 24.8429  5.5937   1
  -6  -4   0 234.502  20.228   1
   6  -4   0 236.574  20.000   1
   6   4   0 279.794  21.433   1
  -7  -4   0 72.6838  9.3271   1
   7  -4   0 78.7491  9.1169   1
   7   4   0 80.0406 10.2752   1
  -8  -4   0 70.2516  9.5215   1
   8   4   0 66.3420  9.6326   1
  -9  -4   0 15.9237  6.7702   1
  -9   4   0 10.5130  7.3815   1
 -10  -4   0 15.7676  7.6402   1
 -10   4   0 6.64451 7.65688   1
   0  -5   0 1.38701 2.03874   1
   0  -5   0 -0.1729  2.4987   4
   0   5   0 0.45736 1.28344   3
   1  -5   0 217.453  16.598   1
   1  -5   0 226.954  18.093   4
  -1  -5   0 192.081  16.486   1
   1   5   0 225.771  18.033   1
   2  -5   0 50.1653  5.7898   1
   2  -5   0 48.8086  6.1828   4
  -2  -5   0 49.5518  5.5908   1
   2   5   0 48.3008  7.0414   1
   3  -5   0 366.086  30.677   1
  -3  -5   0 422.886  30.615   1
   3   5   0 453.343  32.152   1
  -4  -5   0 86.5822  9.9118   1
   4  -5   0 119.397  10.486   1
   4   5   0 129.727  11.945   1
  -5  -5   0 10.9001  4.4419   1
   5   5   0 17.6594  5.8723   1
  -6  -5   0 119.842  11.858   1
   6   5   0 118.114  13.361   1
  -7  -5   0 52.8370  7.9792   1
   7   5   0 62.7467  9.4158   1
  -8  -5   0 23.9106  6.7100   1
   8   5   0 13.6346  6.9598   1
  -9  -5   0 44.6920  8.8321   1
   0  -6   0 30.8332  5.1236   4
   0  -6   0 39.0408  4.8127   1
   0   6   0 38.5183  4.2338   3
   1  -6   0 178.440  15.723   4
   1  -6   0 191.410  14.557   1
  -1  -6   0 164.648  14.325   1
   2  -6   0 298.699  23.814   4
   2   6   0 248.763  23.173   1
   3  -6   0 370.126  31.965   4
  -3  -6   0 362.326  28.813   1
   3  -6   0 381.754  29.207   1
   3   6   0 427.631  30.909   1
   4  -6   0 38.1999  6.4349   1
   4   6   0 59.9516  8.5335   1
  -5  -6   0 15.2491  4.7797   1
   5  -6   0 17.4452  5.1935   1
   5   6   0 11.3505  6.4254   1
  -6  -6   0 3.17540 4.46971   1
   6  -6   0 1.24996 4.69165   1
   6   6   0 4.55422 6.26168   1
  -7  -6   0 19.6661  5.6887   1
   7   6   0 16.6621  7.3233   1
  -8  -6   0 17.0640  6.3658   1
   0  -7   0 -4.6065  3.0903   4
   0  -7   0 -0.3580  2.8872   1
   1  -7   0 59.3446  7.2401   1
  -1  -7   0 69.1104  7.9282   4
  -1  -7   0 65.2805  7.2559   1
   1  -7   0 71.0994  7.9965   4
  -2  -7   0 35.4357  5.2221   1
   2  -7   0 33.2041  5.4361   1
   2  -7   0 18.1475  5.1983   4
  -3  -7   0 23.1359  4.8877   1
   3  -7   0 35.7546  6.3018   4
   3  -7   0 37.2260  5.9098   1
   3   7   0 26.5206  7.5436   1
  -4  -7   0 88.7533  9.1171   1
   4  -7   0 69.5293  9.0292   1
   4   7   0 84.4189 11.5654   1
  -5  -7   0 62.9147  7.9188   1
   5  -7   0 60.3855  8.2162   1
   5   7   0 63.5296 10.4996   1
  -6  -7   0 22.3456  5.7398   1
   6   7   0 26.9261  8.1094   1
  -7  -7   0 3.30102 4.98032   1
   7   7   0 4.04974 7.12956   1
   0  -8   0 52.8942  6.5926   1
   0  -8   0 31.5463  6.5710   4
  -1  -8   0 25.3451  4.9551   1
  -1  -8   0 27.0812  5.7188   4
   1  -8   0 15.0556  5.4282   4
   1  -8   0 21.8869  5.0804   1
  -2  -8   0 12.4874  4.3273   1
   2  -8   0 14.7784  4.7594   1
   2  -8   0 9.34747 4.94994   4
  -3  -8   0 130.657  12.652   1
   3  -8   0 140.526  13.201   1
  -4  -8   0 5.84806 4.51043   1
   4  -8   0 1.13528 4.91057   1
  -5  -8   0 51.3214  7.3599   1
  -6  -8   0 2.34338 4.88324   1
   0  -9   0 1.14494 4.48411   1
   1  -9   0 -0.1698  4.5674   1
  -1  -9   0 -0.7856  4.2311   1
  -2  -9   0 -0.1832  4.3221   1
   2  -9   0 0.72373 4.67321   1
  -3  -9   0 -0.4100  4.4296   1
 -11   0   1 -2.4216  6.5351   1
 -10   0   1 1.24986 5.98825   1
   9   0  -1 -7.3317  5.2780   2
  -9   0   1 4.18683 5.47765   1
   8   0  -1 -2.1951  5.2391   2
  -8   0   1 -0.4125  4.5913   1
   8   0  -1 -0.9321  4.3842   1
   7   0  -1 0.77583 3.75526   1
  -7   0   1 -1.1172  4.2570   1
  -6   0   1 3.33341 3.58996   1
   6   0  -1 -0.6602  3.0389   1
  -5   0   1 -1.1950  2.7051   1
   5   0  -1 0.51267 2.74626   1
   4   0  -1 4.35845 2.79957   1
  -4   0   1 0.37454 2.76832   1
   3   0  -1 -1.5847  1.7293   1
  -3   0   1 -0.3141  1.8958   1
  -3   0   1 0.74134 1.77382   1
  -2   0   1 -6.2822  1.2492   1
   2   0  -1 -6.7849  1.2273   1
   2   0  -1 -6.3281  1.2593   1
  -2   0   1 -6.3042  1.2255   1
  -1   0   1 -3.3331  0.4713   1
  -1   0   1 -4.4716  0.3932   1
   1   0  -1 -4.4113  0.5547   1
   1   0  -1 -3.8745  0.5269   1
   0   0   1 0.02331 0.08699   2
   0   0  -1 0.04541 0.15479   2
   0   0   1 -0.1171  0.0435   3
   0   0  -1 0.04241 0.07377   3
   1   0   1 0.33964 0.12873   1
  -1   0  -1 -0.0076  0.2607   1
   1   0   1 -0.7129  0.4995   2
  -2   0  -1 -6.2955  1.1381   1
   2   0   1 -10.331   1.064   1
  -2   0  -1 -7.4017  1.0533   1
   3   0   1 -0.8250  1.5331   1
  -3   0  -1 0.76307 1.61714   1
  -3   0  -1 0.56991 1.47242   1
  -4   0  -1 4.14537 2.47433   1
  -5   0  -1 -1.7310  2.3819   1
   5   0   1 5.28438 2.61871   1
  -6   0  -1 4.01075 3.76731   1
   6   0   1 4.32189 3.36287   1
   6   0   1 -3.2541  4.1675   2
   7   0   1 -1.1473  3.6577   1
  -7   0  -1 -0.8556  4.1692   1
   7   0   1 -13.502   4.733   2
   8   0   1 -2.3474  3.8349   1
  -8   0  -1 -3.3135  4.5536   1
   8   0   1 -14.707   5.378   2
  -9   0  -1 1.42299 5.25263   1
   9   0   1 2.22535 5.87517   2
 -10   0  -1 -0.9198  5.6890   1
 -11   0  -1 -4.1887  6.3153   1
 -11  -1   1 8.94872 7.34777   1
 -11   1   1 13.8928  7.6385   1
 -10  -1   1 7.40798 6.23108   1
 -10   1   1 6.87556 6.43569   1
  10   1  -1 5.97578 7.56889   2
  -9  -1   1 4.28520 5.55929   1
  -9   1   1 1.28631 5.12952   1
  -8  -1   1 62.0346  9.1703   1
   8  -1  -1 74.9517  8.8465   1
   8  -1  -1 83.5357  9.9268   2
   8   1  -1 67.3077  8.9455   1
  -8   1   1 87.0391  9.9643   1
  -7  -1   1 56.6017  8.1891   1
   7  -1  -1 59.9845  7.6652   1
   7  -1  -1 71.3273  8.7302   2
   7   1  -1 61.0756  8.2932   1
  -7   1   1 88.9812  9.1766   1
  -6  -1   1 156.393  13.530   1
   6  -1  -1 166.370  14.940   2
   6  -1  -1 142.116  12.811   1
   6   1  -1 127.731  13.337   1
  -6   1   1 158.079  13.495   1
  -5  -1   1 2.83878 3.12822   1
   5  -1  -1 4.80923 2.80472   1
  -5   1   1 6.29058 3.18081   1
   5   1  -1 5.78528 3.27175   1
  -4  -1   1 3248.58  223.78   1
   4  -1  -1 3163.42  223.58   1
   4   1  -1 2975.13  223.79   1
   3  -1  -1 216.867  16.035   1
  -3  -1   1 216.533  16.199   1
   3   1  -1 199.395  16.354   1
  -2  -1   1 539.261  43.125   1
   2  -1  -1 589.448  42.973   1
  -2  -1   1 599.617  43.075   1
  -2   1   1 621.539  42.974   1
   2   1  -1 625.773  43.130   1
  -1  -1   1 393.573  29.708   1
   1  -1  -1 367.007  29.607   1
  -1  -1   1 445.819  29.951   1
  -1   1   1 473.584  29.664   1
   1   1  -1 379.494  29.715   1
  -1  -1  -1 3067.38  231.91   1
  -1  -1  -1 3364.99  232.08   1
  -1   1  -1 3327.49  231.85   1
  -2  -1  -1 806.346  53.560   1
   2  -1   1 768.766  53.380   1
  -2  -1  -1 660.092  53.555   1
   2   1   1 677.915  53.574   1
  -2   1  -1 803.317  53.446   1
   2   1   1 740.555  53.506   1
   3  -1   1 306.893  24.878   2
  -3  -1  -1 254.880  21.696   1
   3  -1   1 320.616  21.577   1
  -3  -1  -1 293.211  21.722   1
   3   1   1 269.539  21.609   1
  -3   1  -1 317.426  21.676   1
   3   1   1 273.351  21.770   1
   4  -1   1 8.50859 2.48334   2
   4  -1   1 17.2593  2.6173   1
  -4  -1  -1 3.79956 2.75837   1
   4   1   1 4.54480 2.94754   1
   5  -1   1 554.607  43.655   2
   5  -1   1 535.146  37.519   1
  -5  -1  -1 523.399  37.900   1
  -5   1  -1 521.883  37.865   1
   5   1   1 416.957  37.589   1
   6  -1   1 407.646  32.662   2
  -6  -1  -1 357.113  28.534   1
   6  -1   1 372.097  27.967   1
  -6   1  -1 372.986  28.563   1
   6   1   1 342.609  28.297   1
  -7  -1  -1 37.5808  6.6986   1
   7  -1   1 40.2944  6.8696   2
   7  -1   1 46.0178  5.9698   1
  -7   1  -1 50.4757  7.1321   1
   7   1   1 41.5818  6.3526   1
   8  -1   1 63.2397  9.1098   2
  -8  -1  -1 51.0945  8.2355   1
   8   1   1 55.3785 10.9799   2
  -8   1  -1 75.1270  8.9122   1
   8   1   1 67.7008  7.9828   1
  -9  -1  -1 -5.6893  4.8908   1
   9   1   1 -3.4406  6.2389   2
  -9   1  -1 -2.7114  4.8753   1
 -10  -1  -1 74.3906 10.8858   1
  10   1   1 77.9916 12.9895   2
 -10   1  -1 85.7283 11.1809   1
 -11  -1  -1 8.36259 7.32166   1
 -11   1  -1 11.9098  7.3384   1
 -10  -2   1 35.1204  8.4753   1
 -10   2   1 39.0582  8.8963   1
  -9  -2   1 4.64481 5.43149   1
  -9   2   1 -5.1784  5.1963   1
  -8  -2   1 95.4379 11.8288   1
   8  -2  -1 121.143  11.624   1
  -8   2   1 117.416  12.629   1
   8   2  -1 109.857  12.283   1
   7  -2  -1 574.887  46.076   1
   7  -2  -1 679.655  52.623   2
  -7   2   1 629.630  46.892   1
   7   2  -1 582.212  46.770   1
   6  -2  -1 0.14759 2.16093   2
  -6  -2   1 0.27753 3.82068   1
   6  -2  -1 0.46178 3.08089   1
   6   2  -1 -0.8073  4.0775   1
   5  -2  -1 1458.25   97.77   1
  -5  -2   1 1354.76   97.93   1
   5   2  -1 1245.09   98.11   1
  -4  -2   1 1697.20  125.11   1
   4  -2  -1 1783.63  124.94   1
   3  -2  -1 379.843  27.676   1
  -3  -2   1 380.793  27.841   1
  -3   2   1 357.283  29.987   4
   3   2  -1 383.161  28.299   1
   2  -2  -1 7.19218 2.13504   1
  -2  -2   1 13.6053  2.4690   1
  -2   2   1 15.2708  2.3084   4
   2   2  -1 13.6309  2.9740   1
  -2  -2  -1 1090.89  108.15   3
  -2  -2  -1 1274.83   90.45   1
   2  -2   1 1279.96   90.58   1
   2  -2   1 1354.92   90.36   1
  -2   2  -1 1266.64  104.86   2
   2   2   1 1273.68   90.73   1
  -2   2  -1 1326.41   90.29   1
  -2   2  -1 1233.04   98.44   4
  -3  -2  -1 595.800  60.664   3
   3  -2   1 768.140  50.638   1
  -3  -2  -1 728.228  50.814   1
   3   2   1 704.690  51.080   1
  -3   2  -1 779.507  58.487   2
  -3   2  -1 617.740  55.123   4
  -4  -2  -1 27.3841  5.0208   3
   4  -2   1 42.6256  4.3276   2
  -4  -2  -1 39.9864  4.9658   1
   4  -2   1 44.9183  4.5806   1
   4   2   1 46.3082  5.5237   1
   5  -2   1 1197.05   81.21   1
  -5  -2  -1 1051.82   81.47   1
   5  -2   1 1251.66   93.94   2
   5   2   1 979.540  81.522   1
   6  -2   1 76.8040  7.9518   1
   6  -2   1 84.3440  8.5350   2
  -6  -2  -1 71.7129  8.4753   1
   6   2   1 66.7748  8.3995   1
   7  -2   1 203.954  17.915   2
   7  -2   1 191.539  15.969   1
  -7  -2  -1 179.562  16.767   1
  -7   2  -1 198.779  17.141   1
   7   2   1 189.562  16.726   1
  -8  -2  -1 21.8328  6.2674   1
  -8   2  -1 21.9932  6.0827   1
   8   2   1 13.6398  5.4743   1
  -9  -2  -1 31.9737  7.6567   1
   9   2   1 37.1339  9.9025   2
  -9   2  -1 58.4051  8.6451   1
 -10  -2  -1 12.9347  6.9270   1
 -10   2  -1 23.3320  7.2629   1
  10   2   1 22.6691  8.9988   2
 -10  -3   1 3.91960 6.72595   1
 -10   3   1 6.39655 6.73922   1
  -9  -3   1 110.520  13.352   1
  -9   3   1 136.937  14.248   1
   8  -3  -1 214.683  16.842   1
  -8  -3   1 163.660  17.021   1
   8   3  -1 198.371  17.801   1
  -8   3   1 175.739  17.546   1
   7  -3  -1 86.5854  8.9824   1
  -7  -3   1 71.8603  9.1882   1
   7   3  -1 63.1699  9.5110   1
   6  -3  -1 36.5375  5.5747   1
  -6  -3   1 35.0221  6.1693   1
   6   3  -1 30.8107  6.6500   1
  -5  -3   1 128.713  12.662   1
   5  -3  -1 149.222  12.450   1
   5   3  -1 163.090  13.866   1
  -4  -3   1 703.239  68.909   3
  -4  -3   1 794.900  58.013   1
   4  -3  -1 887.949  58.006   1
   4   3  -1 803.096  58.681   1
   3  -3  -1 724.177  49.071   1
  -3  -3   1 580.924  58.098   3
  -3  -3   1 663.375  49.067   1
   3   3  -1 740.380  49.932   1
  -3   3   1 679.377  53.158   4
   2  -3  -1 2164.82  174.49   4
  -2  -3   1 2204.93  160.16   1
   2  -3  -1 2181.83  160.15   1
  -2  -3   1 2214.80  191.37   3
   2   3  -1 2306.71  160.90   1
  -2   3   1 2374.50  174.32   4
   1  -3  -1 -0.5035  1.4712   1
  -1  -3   1 7.29869 1.74866   1
   1   3  -1 0.92521 2.45821   1
   0  -3  -1 1387.62  104.73   1
   0  -3   1 1524.58  104.74   1
   0   3  -1 1485.02  105.33   1
   1  -3   1 2063.99  141.43   1
   1  -3   1 1965.00  154.10   4
  -1  -3  -1 1981.35  141.41   1
   1   3   1 1945.90  169.23   3
   1   3   1 1941.36  141.97   1
   2  -3   1 331.040  22.974   1
  -2  -3  -1 315.496  26.816   3
   2  -3   1 283.191  25.035   4
  -2  -3  -1 323.355  22.989   1
  -2   3  -1 316.049  24.901   4
   2   3   1 279.606  23.471   1
  -3  -3  -1 255.400  22.627   1
   3  -3   1 332.034  22.759   1
  -3  -3  -1 288.862  26.686   3
   3   3   1 320.552  23.399   1
  -3   3  -1 308.760  25.614   2
  -3   3  -1 315.766  24.681   4
  -4  -3  -1 141.050  12.811   1
  -4  -3  -1 136.380  14.810   3
   4  -3   1 183.282  12.725   1
   4   3   1 170.389  13.579   1
   5  -3   1 50.7307  5.8003   1
  -6  -3  -1 591.381  49.087   1
   6  -3   1 721.482  48.906   1
   6   3   1 674.451  49.568   1
   7  -3   1 84.6150  9.1404   1
  -7  -3  -1 94.1303 10.1258   1
   7   3   1 72.5224  9.4808   1
  -8  -3  -1 6.91844 5.25371   1
   8   3   1 2.50285 5.11688   1
  -8   3  -1 5.21418 5.51065   1
  -9  -3  -1 9.89052 6.09069   1
  -9   3  -1 8.66906 6.46609   1
 -10  -3  -1 10.6540  7.0464   1
 -10   3  -1 8.34136 7.11919   1
  10   3   1 20.6397  9.4872   2
 -10  -4   1 12.6474  7.3173   1
 -10   4   1 5.68877 7.39252   1
  -9  -4   1 3.30065 6.04592   1
  -9   4   1 -4.5913  6.4731   1
  -8  -4   1 117.846  12.355   1
   8   4  -1 92.8084 12.1569   1
   7  -4  -1 3.69594 4.72087   1
  -7  -4   1 7.20031 4.82986   1
   7   4  -1 6.91876 5.77493   1
  -6  -4   1 139.563  13.511   1
   6  -4  -1 157.136  13.458   1
   6   4  -1 141.925  14.501   1
  -5  -4   1 227.035  18.029   1
  -5  -4   1 209.419  20.432   3
   5  -4  -1 207.506  17.758   1
   5   4  -1 246.209  19.270   1
  -4  -4   1 203.559  15.915   1
   4  -4  -1 161.697  15.567   1
  -4  -4   1 209.273  17.748   3
   4   4  -1 200.276  16.992   1
   3  -4  -1 338.225  23.908   1
   3  -4  -1 285.366  25.697   4
  -2  -4   1 2497.28  184.46   1
   2  -4  -1 2255.70  184.53   1
   2  -4  -1 2688.58  201.19   4
   2   4  -1 2908.67  185.63   1
  -1  -4   1 587.778  45.060   1
   1  -4  -1 668.982  49.281   4
   1  -4  -1 649.532  45.270   1
   1   4  -1 579.963  45.957   1
   0  -4   1 333.661  26.324   4
   0  -4   1 334.316  24.124   1
   0   4  -1 306.427  24.987   1
   2   4   1 9999.99  712.75   1
  -3  -4  -1 287.174  24.077   3
   3  -4   1 229.026  20.930   1
   3   4   1 314.471  22.089   1
  -4  -4  -1 241.642  19.382   1
  -4  -4  -1 250.020  22.272   3
   4  -4   1 250.094  19.334   1
   4   4   1 251.544  20.273   1
   5  -4   1 91.0382  8.6409   1
  -5  -4  -1 78.0017  8.9611   1
   5   4   1 85.3797  9.7896   1
   6  -4   1 142.355  13.200   1
  -6  -4  -1 149.042  13.611   1
   6   4   1 153.944  14.596   1
  -7  -4  -1 293.732  27.342   1
   7  -4   1 390.008  27.405   1
   7   4   1 365.181  28.216   1
  -8  -4  -1 42.0125  7.6976   1
   8   4   1 52.5770  8.1671   1
  -9  -4  -1 36.2180  8.0275   1
  -9   4  -1 22.2046  8.0842   1
 -10  -4  -1 5.90528 6.91923   1
 -10   4  -1 4.62285 7.49925   1
  -9  -5   1 98.1840 12.3944   1
  -8  -5   1 109.126  13.633   1
   8   5  -1 165.906  15.498   1
   7  -5  -1 1.76368 4.91647   1
  -7  -5   1 -4.3269  4.8159   1
   7   5  -1 -3.9619  5.7978   1
   6  -5  -1 362.783  28.200   1
  -6  -5   1 332.924  27.930   1
   6   5  -1 385.842  29.492   1
   5  -5  -1 45.4572  7.1183   1
  -5  -5   1 62.7424  7.2302   1
   5   5  -1 71.7749  9.0478   1
  -4  -5   1 9.15636 3.68918   1
   4  -5  -1 6.32730 3.64865   1
   4   5  -1 8.99831 5.26786   1
  -3  -5   1 646.093  48.086   1
   3  -5  -1 695.892  48.460   1
   3  -5  -1 591.451  52.659   4
   3   5  -1 707.837  49.587   1
   2  -5  -1 42.6699  5.9042   4
   2  -5  -1 45.5209  5.5315   1
  -2  -5   1 51.2934  5.4335   1
   2   5  -1 45.7337  6.9074   1
  -1  -5   1 13.0400  2.9450   1
   1  -5  -1 21.1168  3.4911   4
   1   5  -1 16.5380  4.6546   1
   0  -5  -1 24.5987  3.6817   1
   0  -5   1 26.6289  4.0983   4
   0  -5  -1 24.8735  4.0460   4
   0  -5   1 31.9023  3.8703   1
   0   5  -1 32.7575  5.2954   1
   0   5   1 27.9459  3.6565   3
   1  -5   1 96.1950  8.2168   1
   1  -5   1 94.2882  8.8205   4
  -1  -5  -1 81.2310  8.1958   1
  -2  -5  -1 32.7765  4.6118   1
   2  -5   1 33.1148  5.2591   4
   2  -5   1 38.1171  4.8848   1
   2   5   1 42.2578  6.5804   1
   3  -5   1 255.898  25.667   4
  -3  -5  -1 358.515  23.620   1
   3  -5   1 312.867  23.729   1
   4  -5   1 -0.8136  3.1407   1
  -4  -5  -1 7.57140 3.32421   1
   4   5   1 14.2961  5.1330   1
  -5  -5  -1 256.829  21.158   1
   5  -5   1 279.650  21.467   1
   5   5   1 265.601  22.425   1
   6  -5   1 93.3696  9.6096   1
  -6  -5  -1 60.5188  8.6053   1
   6   5   1 93.0691 10.6829   1
  -7  -5  -1 13.3346  5.5099   1
   7   5   1 9.55309 6.00036   1
  -8  -5  -1 71.8764  9.6306   1
  -9  -5  -1 22.9648  7.2668   1
  -8  -6   1 17.0138  6.4552   1
   8   6  -1 5.99158 7.40611   1
  -7  -6   1 7.73615 5.07145   1
   7   6  -1 1.33626 5.98503   1
  -6  -6   1 23.4719  5.5189   1
   6  -6  -1 6.50807 5.28101   1
   6   6  -1 16.9056  6.6460   1
   5  -6  -1 6.95370 4.61401   1
  -5  -6   1 3.90802 4.06033   1
   5   6  -1 19.1467  6.6055   1
  -4  -6   1 362.760  28.609   1
   4  -6  -1 358.698  29.084   1
   4   6  -1 421.340  30.877   1
  -3  -6   1 108.946  10.225   1
   3   6  -1 107.070  12.170   1
   2  -6  -1 783.165  57.082   1
  -2  -6   1 766.520  56.727   1
   2  -6  -1 770.671  62.188   4
   2   6  -1 801.904  58.454   1
   1  -6  -1 49.1750  5.5946   1
   1  -6  -1 43.9932  5.8596   4
  -1  -6   1 35.4642  5.0359   1
   1   6  -1 38.9548  6.9620   1
   0  -6   1 7.94901 3.65831   4
   0  -6  -1 18.6191  4.0027   4
   0  -6  -1 20.6638  3.6775   1
   0  -6   1 15.3154  3.3642   1
   0   6   1 14.8740  2.4742   3
   1  -6   1 247.064  21.790   4
   1  -6   1 297.223  20.197   1
  -1  -6  -1 232.907  19.943   1
   2  -6   1 1461.89  118.06   4
  -2  -6  -1 1519.92  108.08   1
   2  -6   1 1520.80  108.25   1
  -3  -6  -1 195.330  16.965   1
   3  -6   1 232.676  17.607   1
   3  -6   1 206.632  19.115   4
   3   6   1 216.633  19.165   1
   4  -6   1 91.1590  9.8598   1
  -4  -6  -1 97.4145  9.2749   1
   4   6   1 75.9427 10.6046   1
   5  -6   1 16.3231  5.1235   1
  -5  -6  -1 16.7662  4.7707   1
   5   6   1 21.8485  7.1381   1
  -6  -6  -1 9.92694 4.72263   1
   6   6   1 0.30877 6.15337   1
  -7  -6  -1 -2.0357  4.7851   1
   7   6   1 -4.3041  6.1282   1
  -8  -6  -1 31.6088  7.2341   1
  -7  -7   1 6.85915 5.14594   1
   7   7  -1 -7.0926  6.8940   1
   6  -7  -1 14.1826  6.3578   1
  -6  -7   1 22.8060  5.5610   1
   6   7  -1 28.6127  8.5564   1
  -5  -7   1 8.41796 4.72071   1
   5  -7  -1 16.5543  5.3053   1
   5   7  -1 7.63856 7.06674   1
  -4  -7   1 190.266  16.490   1
   4  -7  -1 199.783  17.224   1
   4   7  -1 204.222  19.154   1
  -3  -7   1 6.19679 3.88891   1
   3  -7  -1 15.2057  4.7176   4
   3  -7  -1 11.8337  4.3493   1
   3   7  -1 3.70160 6.02322   1
  -2  -7   1 29.7679  5.0284   1
   2  -7  -1 26.5808  5.0230   1
   2  -7  -1 19.0860  5.0691   4
   2   7  -1 18.4728  6.5499   1
  -1  -7   1 -2.0920  3.1471   1
  -1  -7   1 -1.7346  3.5366   4
   1  -7  -1 0.65926 3.41750   1
   1  -7  -1 4.81498 3.50410   4
   0  -7   1 -0.1143  2.9837   1
   0  -7  -1 0.48533 3.28123   4
   0  -7  -1 -1.1387  2.9426   1
   0  -7   1 -1.1526  3.3764   4
  -1  -7  -1 18.9813  4.1874   1
   1  -7   1 23.1808  4.3950   1
  -1  -7  -1 15.2607  4.4583   4
   1  -7   1 15.3628  4.3857   4
   2  -7   1 22.5520  4.5631   1
   2  -7   1 14.2828  4.6985   4
  -2  -7  -1 7.95248 3.85472   1
   3  -7   1 34.8971  5.8615   1
   3  -7   1 33.4006  6.3982   4
  -3  -7  -1 37.6151  5.6924   1
   4  -7   1 45.6071  6.7374   1
  -4  -7  -1 36.9881  6.0464   1
  -5  -7  -1 97.0929 10.3814   1
   5  -7   1 113.900  11.464   1
   5   7   1 92.0949 12.7013   1
  -6  -7  -1 -2.2215  4.1388   1
   6   7   1 8.77874 6.93265   1
  -7  -7  -1 2.98870 5.24993   1
   7   7   1 6.35242 7.58702   1
  -6  -8   1 2.60289 5.04994   1
   6   8  -1 3.24304 8.24921   1
  -5  -8   1 66.3767  8.7208   1
   5  -8  -1 81.4638 10.1170   1
   5   8  -1 77.6376 12.2748   1
   4  -8  -1 2.68187 5.07079   1
  -4  -8   1 9.64149 4.69735   1
   4   8  -1 -1.9874  7.0292   1
   3  -8  -1 22.0942  5.3998   1
  -3  -8   1 16.0490  5.0782   1
   2  -8  -1 26.5011  6.5142   4
   2  -8  -1 29.8513  5.6839   1
  -2  -8   1 30.1834  5.3034   1
  -1  -8   1 156.715  15.397   4
  -1  -8   1 161.480  13.950   1
   1  -8  -1 158.641  14.298   1
   1  -8  -1 168.371  15.534   4
   0  -8  -1 74.6850  8.4349   1
   0  -8   1 70.1898  8.0691   1
   0  -8   1 65.3109  8.8799   4
   0  -8  -1 82.0082  9.2027   4
   1  -8   1 51.1872  6.5192   1
  -1  -8  -1 36.1019  6.1098   1
  -1  -8  -1 40.8162  6.7680   4
   1  -8   1 32.3315  6.7262   4
   2  -8   1 4.76640 4.34735   1
  -2  -8  -1 7.19498 4.33024   1
  -3  -8  -1 61.6979  7.9873   1
   3  -8   1 68.5864  8.3034   1
  -4  -8  -1 6.74111 4.82667   1
   4  -8   1 12.4964  5.5250   1
  -5  -8  -1 16.4576  5.3647   1
  -6  -8  -1 6.40451 4.99643   1
  -3  -9   1 8.44307 4.52499   1
   3  -9  -1 8.90977 5.37474   1
   2  -9  -1 20.5571  5.7576   1
  -2  -9   1 20.7995  5.2504   1
  -1  -9   1 3.60187 4.53868   1
   1  -9  -1 9.21003 4.92214   1
   0  -9  -1 42.9590  6.9864   1
   0  -9   1 38.2296  6.7391   1
  -1  -9  -1 14.0055  5.3273   1
   1  -9   1 18.8815  5.5058   1
  -2  -9  -1 5.81143 4.68842   1
   2  -9   1 10.4153  5.1144   1
   3  -9   1 14.3986  5.6725   1
  -3  -9  -1 11.1053  5.4974   1
 -11   0   2 152.952  16.543   1
 -10   0   2 29.5687  7.9409   1
   9   0  -2 24.3971  6.4133   1
   9   0  -2 25.5976  7.1280   2
  -9   0   2 19.7946  6.6809   1
   8   0  -2 87.4398 10.4503   1
  -8   0   2 100.868  11.248   1
  -7   0   2 12.1433  5.2068   1
   7   0  -2 10.9245  4.9381   1
   6   0  -2 1143.71   84.75   1
  -6   0   2 1190.90   84.99   1
  -5   0   2 485.541  33.758   1
   5   0  -2 412.987  33.431   1
   4   0  -2 4745.00  355.86   1
  -4   0   2 5233.12  356.00   1
   3   0  -2 7091.76  531.45   1
  -3   0   2 7828.99  531.54   1
  -2   0   2 2931.64  195.41   1
   2   0  -2 2642.75  195.35   1
  -2   0   2 2839.44  195.38   1
   2   0  -2 2527.75  195.35   1
   0   0  -2 0.07163 0.12392   1
   0   0  -2 0.00695 0.18036   1
   0   0   2 -0.0054  0.0929   1
   1   0   2 400.783  35.044   3
  -3   0  -2 263.618  20.876   1
   3   0   2 326.250  20.909   1
  -3   0  -2 269.602  20.923   1
   3   0   2 272.053  24.716   2
  -4   0  -2 6026.28  451.19   1
   4   0   2 7048.79  451.14   1
   4   0   2 5908.91  525.98   2
   5   0   2 856.198  75.186   2
  -5   0  -2 832.960  64.299   1
   5   0   2 966.624  64.167   1
  -6   0  -2 862.546  63.161   1
   6   0   2 863.651  62.680   1
   7   0   2 38.4853  5.2061   1
   7   0   2 21.1867  7.3438   2
  -7   0  -2 29.2255  5.8731   1
  -8   0  -2 136.566  13.495   1
   8   0   2 133.784  16.063   2
   9   0   2 82.9080 11.8644   2
  -9   0  -2 75.7970 10.1930   1
 -10   0  -2 60.0515  9.5199   1
 -11   0  -2 6.38217 6.74080   1
 -11  -1   2 21.1869  8.2684   1
 -11   1   2 21.6273  8.2637   1
 -10  -1   2 58.2061  9.5832   1
 -10   1   2 53.2197  9.7592   1
  10   1  -2 71.3655 11.6761   2
  -9  -1   2 79.8717 10.2152   1
   9   1  -2 61.3241  9.2630   1
  -9   1   2 80.8621 10.2742   1
   8  -1  -2 260.415  22.720   2
   8  -1  -2 254.961  20.158   1
  -8  -1   2 206.561  20.054   1
  -8   1   2 226.789  20.464   1
   8   1  -2 235.171  20.356   1
   7  -1  -2 897.977  66.012   1
   7  -1  -2 957.441  76.403   2
  -7  -1   2 836.690  66.243   1
  -7   1   2 944.968  66.554   1
   7   1  -2 853.246  66.305   1
  -6  -1   2 621.155  46.194   1
   6  -1  -2 562.181  45.736   1
  -6   1   2 700.285  46.447   1
   6   1  -2 604.515  46.217   1
   5  -1  -2 2543.73  188.16   1
  -5  -1   2 2635.58  188.40   1
   5   1  -2 2503.01  188.43   1
  -5   1   2 2829.20  188.57   1
  -4  -1   2 2035.13  136.36   1
   4  -1  -2 1687.69  136.02   1
  -4   1   2 2056.11  136.41   1
   4   1  -2 1819.60  136.34   1
  -3  -1   2 31.7180  3.9432   1
   3  -1  -2 34.6349  3.9087   1
   3   1  -2 31.8535  4.2070   1
   2  -1  -2 4.16890 1.59369   1
  -2  -1   2 7.54595 1.75831   1
  -2  -1   2 6.61995 1.83430   1
   2   1  -2 7.35611 1.91744   1
   2   1  -2 4.54660 1.91225   1
  -2   1   2 6.26718 1.56250   1
  -1  -1   2 5613.15  362.43   1
   1   1  -2 4564.42  362.34   1
   0  -1   2 3.86179 1.09084   1
   0  -1   2 5.76491 0.88432   4
   0  -1  -2 2.29509 0.58230   1
   0   1  -2 0.06199 0.65937   1
   0   1  -2 2.28017 0.56419   1
   0   1   2 3.08474 0.67565   1
   0   1   2 -0.1565  0.6009   2
  -2  -1  -2 302.828  32.222   3
  -2  -1  -2 421.467  26.902   1
   2  -1   2 396.672  31.103   2
  -2  -1  -2 303.351  26.859   1
   2  -1   2 412.340  26.677   1
   2   1   2 385.906  26.830   1
   2   1   2 334.348  26.787   1
  -2   1  -2 381.979  26.730   1
  -3  -1  -2 179.834  18.180   3
  -3  -1  -2 202.623  15.024   1
   3  -1   2 207.324  14.759   1
  -3  -1  -2 189.421  15.110   1
   3  -1   2 221.423  17.282   2
   3   1   2 175.972  14.860   1
   3   1   2 182.835  14.992   1
  -3   1  -2 221.295  14.961   1
   4  -1   2 432.828  36.279   2
  -4  -1  -2 425.926  31.421   1
   4  -1   2 452.081  31.086   1
   4   1   2 386.681  31.296   1
   5  -1   2 471.106  33.211   1
   5  -1   2 463.257  38.796   2
  -5  -1  -2 453.912  33.651   1
   5   1   2 416.991  33.427   1
   6  -1   2 713.959  46.067   1
   6  -1   2 693.475  53.870   2
  -6  -1  -2 626.966  46.587   1
  -6   1  -2 546.118  46.381   1
   6   1   2 556.221  46.110   1
   7  -1   2 42.6059  8.1814   2
  -7  -1  -2 64.9108  8.2486   1
   7  -1   2 72.5340  7.6709   1
   7   1   2 66.1258 10.9016   2
  -7   1  -2 83.2664  8.6878   1
   7   1   2 57.9473  7.2546   1
   8  -1   2 -0.9873  4.8758   2
  -8  -1  -2 -1.0414  4.5571   1
   8   1   2 -10.021   6.197   2
  -8   1  -2 0.29690 4.46597   1
  -9  -1  -2 73.5935  9.8220   1
  -9   1  -2 78.2247 10.0666   1
   9   1   2 65.7145 11.8119   2
 -10  -1  -2 9.96094 6.31343   1
  10   1   2 5.81332 7.33043   2
 -10   1  -2 -0.4742  5.7236   1
 -11  -1  -2 71.3437 11.5226   1
 -11   1  -2 86.6550 11.7820   1
 -10  -2   2 9.26701 7.15125   1
 -10   2   2 9.25773 6.99065   1
  -9  -2   2 38.7745  7.9854   1
   9   2  -2 29.6935  7.7529   1
  -9   2   2 41.5580  8.2075   1
  -8  -2   2 28.0045  6.7636   1
   8  -2  -2 46.3352  6.9712   1
  -8   2   2 32.2459  7.1202   1
   8   2  -2 29.5941  7.3731   1
  -7  -2   2 209.738  20.827   1
   7  -2  -2 280.355  20.753   1
   7   2  -2 263.141  21.525   1
  -7   2   2 261.109  21.377   1
  -6  -2   2 68.6284  8.3753   1
   6  -2  -2 70.4673  7.8724   1
  -6   2   2 83.0319  8.8433   1
   6   2  -2 62.7076  8.4036   1
  -5  -2   2 124.546  11.291   1
   5  -2  -2 122.272  10.895   1
   5   2  -2 123.968  11.827   1
   4  -2  -2 424.941  30.610   1
  -4  -2   2 369.148  30.718   1
   4   2  -2 441.467  31.387   1
   3  -2  -2 1413.41  101.18   1
  -3  -2   2 1500.08  101.33   1
   3   2  -2 1346.71  101.62   1
  -3   2   2 1374.47  109.98   4
   2  -2  -2 454.407  34.928   1
  -2  -2   2 503.527  35.070   1
  -2   2   2 481.582  37.823   4
   2   2  -2 478.713  35.495   1
  -1  -2   2 3937.51  285.50   1
   1   2  -2 4190.25  286.04   1
   1   2  -2 3897.61  285.61   1
   0  -2   2 93.4701  8.0411   1
   0  -2  -2 85.4063  7.2106   1
   0  -2  -2 74.9495  8.1441   1
   0   2  -2 93.1208  7.8325   1
   0   2  -2 96.4273  7.2272   1
  -2  -2  -2 2517.16  231.17   3
  -2  -2  -2 2870.68  192.95   1
   2  -2   2 2869.67  192.79   1
   2  -2   2 2757.73  192.95   1
  -2   2  -2 2648.50  224.42   2
   2   2   2 2501.72  193.04   1
  -2   2  -2 2669.45  210.09   4
  -2   2  -2 2793.50  192.73   1
   3  -2   2 5558.16  335.20   1
   3  -2   2 4956.27  334.97   1
  -3  -2  -2 4850.34  335.20   1
  -3  -2  -2 4113.45  401.89   3
  -3   2  -2 4128.68  364.93   4
   3   2   2 4595.72  335.28   1
  -4  -2  -2 712.375  49.989   1
  -4  -2  -2 616.121  59.870   3
   4  -2   2 750.058  57.388   2
   4  -2   2 748.621  49.658   1
   4   2   2 584.263  49.865   1
  -5  -2  -2 110.335  10.245   1
   5  -2   2 119.129   9.463   1
   5  -2   2 100.001  10.442   2
   5   2   2 111.505  10.169   1
   6  -2   2 616.515  41.207   1
  -6  -2  -2 520.241  41.729   1
   6  -2   2 592.313  47.586   2
   6   2   2 498.572  41.522   1
   7  -2   2 76.5713  8.3413   1
   7  -2   2 81.6307  9.4276   2
  -7  -2  -2 69.5824  8.9656   1
   7   2   2 73.7037  8.4686   1
  -7   2  -2 85.9597  9.6619   1
  -8  -2  -2 185.715  17.766   1
  -8   2  -2 223.443  18.376   1
  -9  -2  -2 12.8280  6.0558   1
  -9   2  -2 26.2646  6.5738   1
   9   2   2 5.74048 7.87707   2
 -10  -2  -2 2.51131 6.25177   1
 -10   2  -2 4.95338 5.93931   1
  10   2   2 0.94214 7.48177   2
 -10  -3   2 75.6882 11.8021   1
 -10   3   2 109.243  13.422   1
  -9  -3   2 17.8896  6.8915   1
  -9   3   2 16.9670  7.1698   1
   9   3  -2 -0.3316  6.2410   1
  -8  -3   2 136.551  14.959   1
   8  -3  -2 156.844  14.609   1
   8   3  -2 176.393  16.012   1
  -8   3   2 150.192  15.449   1
  -7  -3   2 11.3827  5.4390   1
   7  -3  -2 8.16003 4.76722   1
   7   3  -2 10.8763  5.7266   1
   6  -3  -2 11.6294  4.3246   1
  -6  -3   2 16.1525  4.9147   1
   5  -3  -2 72.8622  7.8600   1
  -4  -3   2 265.549  22.375   1
   4  -3  -2 289.097  22.366   1
   4   3  -2 327.662  23.489   1
   3  -3  -2 18.8143  3.2743   1
  -3  -3   2 17.6855  3.2632   1
  -3   3   2 11.3583  2.7575   4
   3   3  -2 12.6453  3.9326   1
   2  -3  -2 2903.77  212.02   1
  -2  -3   2 2901.06  212.00   1
   2  -3  -2 2625.02  230.83   4
   2   3  -2 3152.38  212.85   1
  -2   3   2 3273.81  230.77   4
  -1  -3   2 5.68858 1.70358   1
   1  -3  -2 3.67103 1.84954   4
   1  -3  -2 2.96706 1.69852   1
   1   3  -2 2.58950 2.46143   1
   0   3  -2 8.25236 2.65570   1
  -1  -3  -2 247.112  18.004   1
   1   3   2 237.361  18.715   1
  -1   3  -2 236.058  18.599   1
   2  -3   2 1265.78  104.38   4
  -2  -3  -2 1241.03   95.63   1
   2  -3   2 1457.83   95.67   1
   2   3   2 1314.08   96.15   1
  -2   3  -2 1391.60  104.23   4
  -3  -3  -2 50.0924  5.9407   1
   3  -3   2 57.7524  5.8182   1
  -3  -3  -2 60.5780  6.3374   3
  -3   3  -2 61.6068  6.2710   4
  -3   3  -2 61.7503  5.9434   2
   3   3   2 48.9993  6.1754   1
   4  -3   2 0.95392 2.12424   1
  -4  -3  -2 2.30147 1.94338   3
  -4  -3  -2 6.75405 2.89715   1
   4   3   2 3.79273 3.00355   1
  -4   3  -2 2.67832 1.80379   2
   5  -3   2 844.417  58.925   1
   5   3   2 773.320  59.415   1
   6  -3   2 16.3982  4.0599   1
  -7  -3  -2 84.7031  9.8969   1
   7   3   2 94.1892 10.2622   1
  -8  -3  -2 -8.1338  4.5546   1
  -8   3  -2 7.87260 5.54494   1
  -9  -3  -2 51.6072  8.9636   1
   9   3   2 44.3890 11.3871   2
  -9   3  -2 69.2860  9.3466   1
 -10  -3  -2 22.9292  7.8594   1
 -10   3  -2 44.4596  8.9391   1
  10   3   2 31.5103 10.7013   2
 -10  -4   2 8.73496 7.01743   1
 -10   4   2 9.10473 7.72234   1
  -9  -4   2 22.9408  7.0761   1
  -9   4   2 18.8486  7.9965   1
   8  -4  -2 190.050  17.326   1
  -8  -4   2 186.170  17.493   1
   8   4  -2 190.731  18.453   1
   7  -4  -2 22.0634  5.6504   1
  -7  -4   2 23.2090  5.9841   1
   7   4  -2 29.5571  7.4953   1
   6  -4  -2 35.0376  5.8863   1
  -6  -4   2 25.6630  5.9473   1
   6   4  -2 34.7627  7.2174   1
   5  -4  -2 274.521  21.876   1
  -5  -4   2 275.363  21.951   1
  -5  -4   2 255.250  25.096   3
   5   4  -2 324.131  23.490   1
  -4  -4   2 219.197  20.140   3
  -4  -4   2 188.087  17.652   1
   4  -4  -2 250.319  18.091   1
   4   4  -2 256.281  19.351   1
   3  -4  -2 3010.67  211.50   1
  -3  -4   2 2947.98  211.35   1
   3  -4  -2 2767.19  230.25   4
   3   4  -2 3103.92  212.44   1
   2  -4  -2 1051.34   73.74   4
   2  -4  -2 897.264  67.584   1
  -2  -4   2 857.211  67.362   1
   2   4  -2 937.115  68.480   1
   0  -4   2 749.971  56.065   4
   0  -4  -2 640.295  51.403   1
   0  -4   2 779.043  51.418   1
   0   4   2 626.346  61.106   3
   0   4  -2 784.280  52.417   1
   1  -4   2 8099.77  624.45   4
  -1   4  -2 8001.93  573.97   1
  -3  -4  -2 848.734  67.938   1
   3  -4   2 917.047  68.018   1
  -3  -4  -2 1027.65   80.87   3
   3   4   2 963.591  68.829   1
  -4  -4  -2 58.1052  6.4266   3
   4  -4   2 43.3246  5.8583   1
  -4  -4  -2 72.3212  6.7606   1
  -4   4  -2 49.2644  6.0100   2
   4   4   2 67.3065  7.4233   1
  -5  -4  -2 8.76361 4.13575   1
   5   4   2 16.8385  4.8885   1
   6  -4   2 14.3086  4.2176   1
  -6  -4  -2 19.1369  5.2452   1
   6   4   2 24.0202  5.8578   1
  -7  -4  -2 122.106  12.115   1
   7   4   2 109.214  12.242   1
  -8  -4  -2 6.12767 5.34665   1
  -9  -4  -2 18.0890  6.2877   1
  -9   4  -2 0.46974 6.48230   1
 -10  -4  -2 40.8509  8.8131   1
  10   4   2 47.5612 12.2562   2
 -10   4  -2 66.8237 10.4338   1
  -9  -5   2 33.5811  7.9411   1
  -9   5   2 11.7066  8.2063   1
  -8  -5   2 -1.9324  5.4859   1
   8   5  -2 -0.3315  6.5456   1
   7  -5  -2 8.96963 5.28081   1
  -7  -5   2 8.38189 5.31398   1
   7   5  -2 7.87625 6.72016   1
  -6  -5   2 11.7416  4.8242   1
   6  -5  -2 13.5081  4.9280   1
   6   5  -2 -0.3084  5.6740   1
   5  -5  -2 67.5375  8.9869   1
  -5  -5   2 108.711   9.470   1
   5   5  -2 77.4130 10.4049   1
  -4  -5   2 36.3987  5.3709   1
   4  -5  -2 28.8744  5.3236   1
   4   5  -2 31.8104  6.7256   1
   3  -5  -2 171.897  18.028   4
   3  -5  -2 221.027  17.069   1
  -3  -5   2 224.819  16.745   1
   3   5  -2 235.565  18.567   1
   2  -5  -2 27.2767  4.6222   4
   2  -5  -2 29.5197  4.4067   1
  -2  -5   2 24.1291  3.9744   1
   2   5  -2 24.2389  5.5164   1
   1  -5  -2 50.6788  5.6556   1
  -1  -5   2 57.7822  5.7079   1
   1  -5  -2 47.0890  5.8679   4
   1   5  -2 61.8079  7.2730   1
   0  -5   2 5.76411 2.37827   1
   0  -5  -2 6.06551 2.71923   4
   0  -5   2 7.77078 2.86455   4
   0  -5  -2 3.06061 2.18667   1
   0   5  -2 2.83737 3.38043   1
   0   5   2 5.36136 1.83575   3
  -1  -5  -2 232.877  20.015   1
   1  -5   2 289.135  20.100   1
   1  -5   2 288.897  22.021   4
   1   5   2 251.866  23.199   3
  -2  -5  -2 58.5740  6.4440   1
   2  -5   2 80.7457  7.3782   4
   2   5   2 51.1217  6.2645   3
   4  -5   2 5.71505 3.36090   1
  -4  -5  -2 3.33099 3.36135   1
   4   5   2 -2.0326  4.3096   1
   5   5   2 42.7055  7.4163   1
   6  -5   2 78.8522  8.6836   1
  -6  -5  -2 70.3159  8.7563   1
   6   5   2 79.6723 10.0199   1
  -7  -5  -2 8.96265 5.31049   1
   7   5   2 24.9226  6.6402   1
  -8  -5  -2 28.4274  6.9013   1
  -9  -5  -2 -2.2767  5.8672   1
  -8  -6   2 7.55530 5.95725   1
   8   6  -2 7.12031 7.75430   1
  -7  -6   2 29.1180  6.5402   1
   7  -6  -2 25.5953  6.8216   1
   7   6  -2 26.6502  8.0017   1
   6  -6  -2 165.453  15.587   1
  -6  -6   2 163.920  14.923   1
   6   6  -2 166.604  16.973   1
  -5  -6   2 105.029   9.479   1
   5  -6  -2 60.1200  8.9424   1
   5   6  -2 78.3664 10.6635   1
  -4  -6   2 124.991  11.963   1
   4   6  -2 147.055  14.558   1
   3  -6  -2 7.09460 3.94238   4
   3  -6  -2 8.31878 4.06285   1
  -1  -6   2 26.9734  4.0023   1
   1  -6  -2 21.7118  4.1976   1
   1  -6  -2 21.7832  4.4623   4
   1   6  -2 15.1391  5.3463   1
   0  -6   2 -0.9314  3.0373   4
   0  -6  -2 -0.4920  2.7081   1
   0  -6   2 8.16744 2.79176   1
   0  -6  -2 -0.7762  2.9461   4
   0   6   2 -2.4208  1.8210   3
   0   6  -2 9.37300 4.27798   1
  -1  -6  -2 727.421  51.903   1
   1  -6   2 689.139  56.516   4
   1  -6   2 711.181  51.813   1
   1   6   2 708.943  61.175   3
   2  -6   2 308.282  27.068   4
   2  -6   2 334.946  24.768   1
  -3  -6  -2 442.774  32.565   1
   3  -6   2 379.935  35.759   4
   3  -6   2 479.458  32.917   1
   4  -6   2 20.1354  4.7264   1
  -4  -6  -2 17.5210  4.3019   1
   4   6   2 15.0778  6.2976   1
  -5  -6  -2 10.3600  4.4693   1
   5  -6   2 15.9051  4.9485   1
   5   6   2 5.07429 5.85417   1
  -6  -6  -2 252.628  21.705   1
   6   6   2 294.318  23.616   1
  -7  -6  -2 -4.7350  4.6170   1
   7   6   2 -0.4880  6.1744   1
  -8  -6  -2 24.9316  6.4677   1
  -7  -7   2 17.0522  5.7205   1
   7   7  -2 14.7824  7.8829   1
   6  -7  -2 21.0307  6.6707   1
  -6  -7   2 10.8337  5.1466   1
   6   7  -2 12.0432  7.7203   1
  -5  -7   2 12.6240  4.8623   1
   5  -7  -2 12.8978  5.6995   1
   5   7  -2 16.4112  7.3388   1
   4  -7  -2 66.4870  8.0257   1
  -4  -7   2 49.8294  7.0502   1
   4   7  -2 58.1177  9.9560   1
   3  -7  -2 2.58991 3.98646   4
  -3  -7   2 -2.5098  3.3623   1
   3  -7  -2 -0.1623  3.7098   1
   3   7  -2 2.96164 5.78657   1
  -2  -7   2 -0.3590  3.3696   1
   2  -7  -2 1.49291 3.78762   1
   2  -7  -2 -1.2726  3.4832   4
   2   7  -2 -2.0778  5.2139   1
   1  -7  -2 -0.8593  3.4322   4
   1  -7  -2 -3.0200  3.1332   1
  -1  -7   2 -2.9585  3.6959   4
  -1  -7   2 -5.0514  3.0135   1
   1   7  -2 -5.3872  4.9060   1
   0  -7  -2 15.1108  4.1397   4
   0  -7  -2 12.0936  3.7507   1
   0  -7   2 14.2629  3.6732   1
   0  -7   2 4.29734 3.72427   4
   1  -7   2 34.4678  5.9240   4
  -1  -7  -2 43.1304  5.8043   1
  -1  -7  -2 35.6100  6.0692   4
   1  -7   2 35.4593  5.3449   1
  -2  -7  -2 110.780  11.309   1
   2  -7   2 129.122  12.701   4
   2  -7   2 139.221  11.798   1
   3  -7   2 14.8053  4.8786   4
  -3  -7  -2 18.6736  4.5028   1
   3  -7   2 16.9865  4.7406   1
  -4  -7  -2 37.2000  5.8854   1
   4  -7   2 37.8322  6.3641   1
  -5  -7  -2 77.8318  9.0171   1
  -6  -7  -2 10.6753  5.0861   1
  -7  -7  -2 -6.5524  4.4442   1
  -6  -8   2 9.29830 5.54540   1
   6   8  -2 12.2286  8.3775   1
  -5  -8   2 99.7170 10.6753   1
   5  -8  -2 90.0403 11.5271   1
   5   8  -2 90.9546 13.5868   1
   4  -8  -2 86.7427 10.1166   1
  -4  -8   2 70.4611  8.7359   1
   4   8  -2 76.0218 12.0851   1
  -3  -8   2 51.9412  7.1277   1
   3  -8  -2 45.1739  7.3266   1
   3   8  -2 46.8486  9.6925   1
   2  -8  -2 20.7880  5.6113   4
  -2  -8   2 15.7118  4.4262   1
   2  -8  -2 13.2072  4.9562   1
  -1  -8   2 74.0216  8.1680   1
   1  -8  -2 71.7825  8.4687   1
   1  -8  -2 77.6915  9.1631   4
  -1  -8   2 57.8911  8.5116   4
   0  -8   2 -0.2177  4.4962   4
   0  -8  -2 5.66202 4.08320   1
   0  -8   2 3.00494 3.57480   1
   0  -8  -2 4.09147 4.66999   4
  -1  -8  -2 110.186  10.698   1
   1  -8   2 119.708  10.865   1
   1  -8   2 97.6782 11.5822   4
  -1  -8  -2 109.497  11.888   4
  -2  -8  -2 1.22196 4.11419   1
   2  -8   2 4.15070 4.15088   1
   3  -8   2 108.367  11.431   1
  -3  -8  -2 104.409  10.899   1
  -4  -8  -2 8.64304 5.03511   1
   4  -8   2 -1.4241  4.9980   1
  -5  -8  -2 40.1082  6.6270   1
  -6  -8  -2 10.5892  4.9848   1
  -3  -9   2 33.3385  6.2839   1
   3  -9  -2 36.9813  7.1217   1
  -2  -9   2 10.5318  4.3259   1
   2  -9  -2 9.54526 5.44335   1
  -1  -9   2 -5.6292  3.9367   1
   1  -9  -2 5.05654 4.82175   1
   0  -9  -2 7.79653 4.70381   1
   0  -9   2 0.85657 4.38691   1
   1  -9   2 -2.6379  4.3190   1
  -1  -9  -2 0.01043 4.63539   1
   2  -9   2 5.41096 4.85979   1
  -2  -9  -2 -0.7377  4.5280   1
  -3  -9  -2 30.1334  6.7674   1
   3  -9   2 28.4975  6.5717   1
 -11   0   3 10.1489  7.0832   1
 -10   0   3 6.73577 6.25761   1
   9   0  -3 1.71015 5.32453   1
  -9   0   3 1.44460 5.44744   1
  -8   0   3 -3.9893  4.9081   1
   8   0  -3 -6.2497  4.4985   1
   7   0  -3 3.61942 4.56955   1
  -7   0   3 -3.5068  4.6704   1
  -6   0   3 5.65711 3.67647   1
   6   0  -3 2.13748 3.45434   1
   5   0  -3 2.67077 3.02196   1
  -5   0   3 -1.0375  3.2347   1
   4   0  -3 0.38887 2.52804   1
  -4   0   3 1.75551 2.54789   1
  -3   0   3 -1.4052  1.8630   1
   3   0  -3 1.96586 1.99924   1
   2   0  -3 -1.6355  1.3221   1
  -2   0   3 -1.3836  1.4178   1
  -2   0   3 -1.2675  1.4452   1
   2   0  -3 -1.9521  1.3444   1
   1   0  -3 -0.3794  0.7777   1
  -1   0   3 -1.2271  0.8191   1
  -1   0   3 -0.9664  0.9400   1
   1   0  -3 -1.0571  0.8765   1
   0   0   3 1.09900 0.40427   3
   0   0  -3 1.06808 0.68626   2
   0   0  -3 0.35067 0.50192   3
   0   0   3 -0.8142  0.3820   2
  -1   0  -3 -4.7426  0.7926   3
   1   0   3 -4.7896  1.0392   2
  -1   0  -3 -5.4636  0.9170   2
   1   0   3 -5.4571  0.7258   3
  -2   0  -3 -0.3959  0.8017   1
  -2   0  -3 -2.2698  1.2877   2
   2   0   3 -1.7956  1.3678   2
  -2   0  -3 0.27700 1.25862   3
  -3   0  -3 -1.0590  1.4065   1
  -3   0  -3 -3.7404  1.4153   1
  -3   0  -3 -3.7308  1.7382   3
   3   0   3 -2.9097  2.0702   2
  -4   0  -3 1.67308 2.32589   1
   4   0   3 1.95218 3.26604   2
  -4   0  -3 3.87554 2.12720   1
  -5   0  -3 3.04725 2.47997   1
   5   0   3 -4.2406  2.9360   2
   5   0   3 2.40340 2.01454   1
   6   0   3 -6.1449  4.2276   2
  -6   0  -3 -4.3791  3.1967   1
   6   0   3 1.13951 2.59777   1
   7   0   3 0.69119 3.23604   1
   7   0   3 -6.9377  5.7356   2
  -7   0  -3 3.40594 4.83021   1
  -8   0  -3 4.92321 5.28533   1
   8   0   3 -17.055   5.994   2
  -9   0  -3 1.39288 4.99970   1
   9   0   3 -0.1679  6.2281   2
 -10   0  -3 2.01733 5.80397   1
 -11   0  -3 8.48190 6.53320   1
 -11   1   3 11.7189  7.7213   1
 -10  -1   3 10.6600  6.4738   1
 -10   1   3 8.93823 6.77894   1
   9  -1  -3 5.53263 5.47133   1
  -9  -1   3 7.82094 5.80931   1
   9   1  -3 7.24476 5.88378   1
  -9   1   3 5.91734 5.86000   1
   8  -1  -3 509.042  40.488   2
   8  -1  -3 445.445  35.259   1
   8   1  -3 409.637  35.532   1
  -8   1   3 456.961  35.821   1
  -7  -1   3 22.0386  6.3445   1
   7  -1  -3 18.7471  5.1891   1
   7   1  -3 21.9432  6.2211   1
  -7   1   3 14.1991  5.4701   1
  -6  -1   3 283.065  21.288   1
   6  -1  -3 269.263  20.888   1
  -6   1   3 294.443  21.412   1
   6   1  -3 207.847  20.946   1
   5  -1  -3 645.549  48.514   1
  -5  -1   3 674.782  48.763   1
   5   1  -3 622.633  48.756   1
  -5   1   3 697.948  48.868   1
  -4  -1   3 4.25657 2.92671   1
   4  -1  -3 -1.4850  2.5037   1
  -4   1   3 3.34105 2.97939   1
   4   1  -3 -0.2975  2.8275   1
   3  -1  -3 863.628  65.633   1
  -3  -1   3 991.378  65.862   1
   3   1  -3 873.672  65.867   1
  -2  -1   3 1692.51  124.60   1
   2  -1  -3 1494.58  124.46   1
  -2  -1   3 1811.04  124.75   1
   2   1  -3 1928.76  124.75   1
   2   1  -3 1759.57  124.76   1
  -2   1   3 1749.63  124.48   1
   1  -1  -3 2952.14  224.48   1
  -1  -1   3 3120.56  224.70   1
  -1  -1   3 3404.46  224.59   1
  -1   1   3 2990.34  224.44   1
   1   1  -3 3314.87  224.64   1
   1   1  -3 3126.06  224.71   1
   0  -1  -3 102.895   9.297   1
   0  -1   3 136.703  10.202   4
   0  -1   3 127.161   9.589   1
   0   1  -3 131.471   9.359   1
   0   1   3 138.405  11.217   3
   0   1  -3 140.107  11.173   3
   0   1   3 112.550   9.326   1
  -2  -1  -3 73.3280  7.6151   3
  -2  -1  -3 77.9804  6.3628   1
   2  -1   3 69.9527  7.1277   2
  -2  -1  -3 94.1237  6.3270   1
  -2   1  -3 74.5210  6.0479   1
   2   1   3 59.5034  7.5797   3
   2   1   3 76.2472  6.1500   1
  -2   1  -3 75.2886  7.8750   3
  -2   1  -3 87.2392  7.3989   2
  -3  -1  -3 21.4812  2.8381   1
   3  -1   3 15.9597  2.8079   2
  -3  -1  -3 20.7107  2.6822   1
  -3  -1  -3 12.1784  2.9404   3
  -3   1  -3 23.0270  3.2416   2
  -3   1  -3 24.5999  2.5858   1
   3   1   3 14.5861  2.3612   1
   3   1   3 17.5670  2.3875   1
  -4  -1  -3 624.022  45.286   1
   4  -1   3 626.895  44.783   1
   4  -1   3 619.116  52.575   2
   4   1   3 599.089  44.996   1
  -4   1  -3 639.558  45.134   1
   5  -1   3 79.3672  8.6307   2
  -5  -1  -3 87.0386  7.8138   1
   5  -1   3 81.9779  6.9657   1
   5   1   3 75.5446  7.2188   1
   5   1   3 62.0830  9.4920   2
  -6  -1  -3 144.890  12.584   1
   6  -1   3 163.776  11.388   1
   6  -1   3 137.985  14.008   2
   6   1   3 100.068  15.013   2
  -6   1  -3 145.576  12.342   1
   6   1   3 123.163  11.560   1
  -7  -1  -3 255.463  19.972   1
   7  -1   3 256.381  22.694   2
  -7   1  -3 244.646  19.815   1
   7   1   3 229.674  18.660   1
   7   1   3 193.933  24.080   2
  -8  -1  -3 83.4960 10.2444   1
   8  -1   3 100.982  12.484   2
   8   1   3 82.1835 13.3106   2
  -8   1  -3 91.7446 10.4774   1
  -9  -1  -3 7.87187 5.66135   1
  -9   1  -3 6.66845 5.52232   1
   9   1   3 3.64492 6.97403   2
 -10  -1  -3 24.7874  7.4233   1
  10   1   3 40.6386  9.8370   2
 -10   1  -3 39.9771  7.8955   1
 -11  -1  -3 44.7525  9.2685   1
 -11   1  -3 41.1392  8.8354   1
 -10  -2   3 32.8811  8.5243   1
 -10   2   3 52.1994  9.4648   1
  -9  -2   3 3.17729 5.98661   1
   9  -2  -3 9.05191 5.39960   1
   9   2  -3 6.86735 6.41956   1
  -9   2   3 4.47841 5.96968   1
   8  -2  -3 49.0876  7.6198   1
  -8  -2   3 41.4587  7.7556   1
  -8   2   3 52.5081  8.5005   1
   8   2  -3 49.0338  8.3812   1
  -7  -2   3 226.506  23.067   1
   7  -2  -3 305.064  22.989   1
   7   2  -3 270.788  23.761   1
  -7   2   3 342.034  23.924   1
   6  -2  -3 72.9640  8.7842   1
  -6  -2   3 83.6142  9.4702   1
   6   2  -3 95.5348 10.1993   1
  -6   2   3 96.8349 10.0659   1
   5  -2  -3 346.599  25.355   1
  -5  -2   3 330.079  25.496   1
   5   2  -3 312.930  25.881   1
  -4  -2   3 4197.52  309.19   1
   4  -2  -3 4713.64  309.20   1
   4   2  -3 4285.04  309.58   1
  -4   2   3 4122.96  336.32   4
   3  -2  -3 2355.56  165.87   1
  -3  -2   3 2273.26  165.90   1
   3   2  -3 2312.62  166.31   1
  -3   2   3 2327.83  180.34   4
   2  -2  -3 1849.13  133.33   1
  -2  -2   3 1780.75  133.34   1
   2   2  -3 1884.34  133.80   1
  -2   2   3 1939.44  144.92   4
   1  -2  -3 2762.93  212.81   4
   1  -2  -3 2606.08  195.51   1
  -1  -2   3 2855.95  195.52   1
   1   2  -3 2786.96  196.02   1
  -1   2   3 2699.85  227.74   2
   0  -2   3 2118.55  142.79   1
   0  -2   3 2128.86  155.62   4
   0  -2   3 2111.92  143.33   1
   0   2  -3 1715.92  143.20   1
   0   2   3 1960.42  142.85   1
   0   2   3 1813.98  171.18   3
   0   2  -3 2267.48  142.94   1
   0   2  -3 1910.11  171.14   3
   1  -2   3 1459.68   95.94   1
  -1  -2  -3 1250.91  114.47   3
   1  -2   3 1421.91   95.53   1
   1  -2   3 1216.95  104.21   4
  -1  -2  -3 1322.89   96.02   1
  -1  -2  -3 1244.58   95.55   1
  -1   2  -3 1527.80   95.56   1
  -1   2  -3 1259.09   95.80   1
  -2  -2  -3 155.464  10.780   1
  -2  -2  -3 135.597  12.515   3
   2  -2   3 136.630  10.421   1
   2  -2   3 145.874  10.809   1
  -2   2  -3 142.823  10.411   1
  -2   2  -3 157.189  11.714   4
   2   2   3 107.329  12.626   3
  -2   2  -3 135.129  12.089   2
   2   2   3 120.827  10.865   1
  -3  -2  -3 2497.76  189.50   1
   3  -2   3 2748.57  189.25   1
  -3  -2  -3 2396.39  227.30   3
   3  -2   3 2981.83  189.38   1
  -3   2  -3 2777.25  189.31   1
   3   2   3 2508.69  189.53   1
   4  -2   3 93.3737  8.9928   2
   4  -2   3 109.445   8.158   1
   4  -2   3 97.7943  7.9472   1
  -4  -2  -3 97.7040  8.5970   1
   4   2   3 75.9053  8.3574   1
   5  -2   3 2037.43  154.78   2
  -5  -2  -3 1757.33  133.39   1
   5  -2   3 1860.33  132.85   1
   5   2   3 1764.21  133.20   1
   6  -2   3 421.625  28.397   1
  -6  -2  -3 359.721  29.224   1
   6  -2   3 391.003  32.992   2
   6   2   3 346.621  28.727   1
  -7  -2  -3 51.8988  7.3384   1
   7  -2   3 49.9322  6.7925   2
  -7   2  -3 43.5298  7.5391   1
   7   2   3 42.7416  6.1393   1
  -8  -2  -3 409.017  32.540   1
   8   2   3 382.979  38.825   2
  -8   2  -3 451.578  32.801   1
  -9  -2  -3 160.597  15.755   1
  -9   2  -3 192.813  16.322   1
   9   2   3 134.792  19.180   2
 -10  -2  -3 2.23010 6.26011   1
  10   2   3 -0.2496  7.6279   2
 -10   2  -3 -5.6369  5.3293   1
 -10  -3   3 45.3082  9.0052   1
 -10   3   3 40.1932  9.4958   1
  -9  -3   3 65.4376 10.0575   1
   9   3  -3 63.5809 10.3258   1
  -9   3   3 86.8769 11.3669   1
  -8  -3   3 195.432  18.078   1
   8  -3  -3 209.674  17.663   1
   8   3  -3 195.521  18.809   1
  -8   3   3 185.766  18.378   1
   7  -3  -3 55.3793  7.3868   1
  -7  -3   3 46.8229  7.7022   1
   7   3  -3 34.8847  7.8201   1
  -7   3   3 52.4841  8.6216   1
   6  -3  -3 375.925  29.461   1
  -6  -3   3 363.277  29.699   1
   6   3  -3 417.258  30.846   1
  -5  -3   3 880.820  67.726   1
   5  -3  -3 925.634  67.690   1
   5   3  -3 982.846  68.680   1
   4  -3  -3 23.5466  4.4055   1
  -4  -3   3 30.2640  4.7367   1
  -4   3   3 27.4708  4.3069   4
   4   3  -3 29.6209  5.5009   1
  -3  -3   3 208.690  15.699   1
   3  -3  -3 186.405  15.567   1
  -3   3   3 194.518  16.474   4
   3   3  -3 207.693  16.617   1
  -2  -3   3 1156.56   84.28   1
   2  -3  -3 1202.45   91.83   4
   2  -3  -3 1220.69   84.39   1
   2   3  -3 1005.98   84.87   1
  -2   3   3 1132.06   97.71   2
  -2   3   3 1307.46   91.64   4
  -1  -3   3 227.372  17.090   1
   1  -3  -3 248.900  18.688   4
   1  -3  -3 202.821  17.204   1
   1   3  -3 245.823  18.159   1
   0  -3   3 670.500  52.233   4
   0  -3   3 678.180  47.879   1
   0  -3  -3 638.617  47.955   1
   0   3  -3 682.487  48.614   1
   0   3   3 660.187  57.206   3
  -1   3  -3 7206.27  513.48   1
  -2  -3  -3 56.8513  5.7152   3
   2  -3   3 45.1144  5.8800   4
   2  -3   3 63.6693  5.5473   1
   3  -3   3 35.7180  4.3583   1
  -3  -3  -3 40.7168  4.7640   1
  -3  -3  -3 39.4811  5.0496   3
  -3   3  -3 49.2354  5.1146   2
  -3   3  -3 45.9764  5.2556   4
   3   3   3 43.8635  5.2310   1
   4  -3   3 6.40628 2.28748   1
  -4  -3  -3 6.20984 2.85013   1
  -4  -3  -3 1.80734 2.09336   3
   4   3   3 8.97438 3.18458   1
  -4   3  -3 8.28843 2.37504   2
   5  -3   3 45.4370  5.1494   1
  -6  -3  -3 19.3881  5.1389   1
   6  -3   3 31.0272  4.3167   1
   6   3   3 23.6181  5.0498   1
  -7  -3  -3 139.383  13.138   1
   7   3   3 134.232  12.687   1
  -8  -3  -3 24.5950  6.2687   1
  -9  -3  -3 6.52634 5.78364   1
  -9   3  -3 1.19763 5.14530   1
   9   3   3 5.47273 8.28604   2
 -10  -3  -3 38.6322  8.3354   1
  10   3   3 44.0035 11.1761   2
 -10   3  -3 53.8885  9.6223   1
 -10  -4   3 12.7751  7.0121   1
 -10   4   3 8.73473 8.37823   1
  -9  -4   3 36.2895  8.1632   1
  -9   4   3 59.9315 10.2303   1
   9   4  -3 57.2736 10.2202   1
  -8  -4   3 229.753  21.516   1
   8  -4  -3 273.508  21.783   1
  -8   4   3 240.431  22.563   1
   8   4  -3 268.112  22.890   1
  -7  -4   3 50.2658  7.9372   1
   7  -4  -3 45.8059  7.4655   1
   7   4  -3 44.7762  8.8063   1
   6  -4  -3 0.67944 3.91342   1
  -6  -4   3 -3.2852  3.9653   1
   6   4  -3 8.35543 5.24478   1
  -5  -4   3 1.72201 2.12102   3
  -5  -4   3 2.72795 3.79926   1
   5  -4  -3 2.47328 3.63687   1
   5   4  -3 0.36691 4.68967   1
   4  -4  -3 48.4372  6.1663   1
   2  -4  -3 298.877  22.846   1
  -2  -4   3 291.924  22.527   1
   2  -4  -3 308.204  24.691   4
   2   4  -3 308.677  23.859   1
  -1  -4   3 209.191  15.521   1
   1  -4  -3 187.045  16.824   4
   1   4  -3 226.211  16.831   1
   0  -4   3 2071.16  158.58   4
   0  -4   3 1941.88  145.46   1
   0   4  -3 2127.73  146.43   1
   0   4   3 2269.06  174.24   3
   0   4  -3 1784.13  173.99   3
  -1   4  -3 7746.04  552.26   1
  -2  -4  -3 2853.17  199.13   1
   2  -4   3 2572.33  217.13   4
   2  -4   3 3118.63  199.21   1
   2   4   3 2607.44  238.56   3
   3  -4   3 9.98737 2.86188   1
  -4  -4  -3 142.257  13.001   3
   4  -4   3 142.093  11.518   1
  -4  -4  -3 123.355  11.587   1
   4   4   3 137.285  12.467   1
   5  -4   3 888.817  62.352   1
   5   4   3 821.652  63.053   1
   6  -4   3 342.552  23.090   1
  -6  -4  -3 252.252  23.216   1
   6   4   3 286.599  23.747   1
  -7  -4  -3 72.8098  9.3480   1
   7   4   3 84.5061  9.5340   1
  -8  -4  -3 5.22667 5.10758   1
  -9  -4  -3 6.21553 5.87972   1
   9   4   3 5.78251 8.35784   2
 -10  -4  -3 25.7687  7.8139   1
 -10   4  -3 27.3229  7.6114   1
  -9  -5   3 119.621  14.032   1
  -9   5   3 120.760  15.429   1
   9   5  -3 132.531  15.527   1
  -8  -5   3 -0.8529  5.5180   1
   8   5  -3 6.95872 6.65633   1
  -7  -5   3 47.0689  7.7405   1
   7  -5  -3 53.6319  8.1014   1
   7   5  -3 50.0686  9.3432   1
  -6  -5   3 -0.7244  4.2351   1
   6  -5  -3 3.33722 4.62056   1
   6   5  -3 7.07617 5.90217   1
   5  -5  -3 235.201  19.056   1
  -5  -5   3 225.221  18.578   1
   5   5  -3 217.458  20.227   1
   4  -5  -3 100.865   9.976   1
  -4  -5   3 93.4195  9.5475   1
   4   5  -3 91.1500 11.1520   1
   3  -5  -3 558.104  42.213   1
  -3  -5   3 563.106  41.933   1
   3  -5  -3 548.803  45.930   4
   3   5  -3 620.822  43.615   1
   2  -5  -3 15.2915  3.5945   1
  -2  -5   3 28.5550  3.8544   1
   2  -5  -3 19.0428  3.9162   4
   2   5  -3 16.8268  4.9739   1
   1  -5  -3 77.7878  8.1393   4
  -1  -5   3 90.3752  7.5214   1
   1  -5  -3 77.1333  7.8226   1
   1   5  -3 89.8699  9.1860   1
   0  -5  -3 47.1151  5.7318   1
   0  -5   3 68.6789  6.4806   4
   0  -5  -3 55.1101  6.3073   4
   0   5  -3 88.8212  7.9913   1
   0   5   3 53.9743  6.1187   3
   1  -5   3 444.769  36.028   4
  -1  -5  -3 513.777  33.136   1
   1  -5   3 412.466  32.825   1
  -1   5  -3 383.055  38.999   3
   1   5   3 480.375  38.969   3
  -1   5  -3 459.438  34.071   1
  -2  -5  -3 242.714  20.014   1
   2  -5   3 303.782  20.375   1
   2  -5   3 294.422  22.424   4
   2   5   3 229.034  23.405   3
  -3  -5  -3 15.9073  3.5709   1
   3  -5   3 13.6339  4.1374   4
   3  -5   3 19.6745  3.9365   1
  -4  -5  -3 108.931  10.124   1
   4  -5   3 108.416  10.110   1
   4   5   3 115.416  11.700   1
  -5  -5  -3 385.535  30.723   1
   5  -5   3 429.355  30.771   1
   5   5   3 397.748  31.747   1
  -6  -5  -3 26.7589  5.6362   1
   6   5   3 20.1796  6.2680   1
  -7  -5  -3 2.10425 4.59389   1
   7   5   3 -0.8421  5.0963   1
  -8  -5  -3 12.0309  6.0099   1
  -9  -5  -3 -7.1858  5.4507   1
  -8  -6   3 -0.3226  5.4194   1
   8   6  -3 -6.5017  7.0379   1
  -7  -6   3 1.79840 4.90412   1
   7  -6  -3 -4.6274  5.1957   1
   7   6  -3 -0.4771  6.5101   1
   6  -6  -3 14.2145  5.5436   1
  -6  -6   3 10.7546  5.0567   1
   6   6  -3 2.89249 6.71193   1
   5  -6  -3 243.132  22.991   1
  -5  -6   3 287.339  22.693   1
   5   6  -3 350.512  25.373   1
   4  -6  -3 43.7152  6.5441   1
  -4  -6   3 38.5389  5.7699   1
   4   6  -3 29.4985  7.7263   1
  -3  -6   3 466.094  35.009   1
   3  -6  -3 454.163  35.367   1
   3  -6  -3 469.048  38.540   4
   3   6  -3 491.301  36.899   1
  -2  -6   3 420.519  32.467   1
   2  -6  -3 443.327  35.784   4
   2  -6  -3 424.977  32.940   1
   2   6  -3 471.657  34.452   1
  -1  -6   3 3.87643 3.52838   4
  -1  -6   3 9.55118 3.17745   1
   1  -6  -3 9.16322 3.46360   4
   1  -6  -3 13.3153  3.6446   1
   1   6  -3 10.7871  4.9550   1
   0  -6  -3 48.4257  5.8836   1
   0  -6  -3 53.0690  6.2924   4
   0  -6   3 42.1488  5.9602   4
   0   6  -3 67.2112  7.9059   1
   0   6   3 46.2327  5.7012   3
  -1  -6  -3 587.628  42.039   1
   1  -6   3 561.434  45.771   4
   1  -6   3 558.963  41.828   1
  -2  -6  -3 566.917  41.502   1
   2  -6   3 643.608  45.770   4
   2   6   3 494.548  48.669   3
   3  -6   3 71.4538  7.6957   1
   3  -6   3 61.6953  8.4295   4
  -4  -6  -3 88.9607  9.1308   1
   4  -6   3 90.1812  9.6526   1
   5  -6   3 9.81727 4.56090   1
  -5  -6  -3 2.07863 3.96808   1
  -6  -6  -3 317.134  25.075   1
  -7  -6  -3 15.3463  5.5626   1
  -8  -6  -3 -2.5360  5.2103   1
  -7  -7   3 0.94806 5.19070   1
   7   7  -3 -7.3862  6.8939   1
  -6  -7   3 2.76457 4.86023   1
   6  -7  -3 -3.3993  5.4521   1
   6   7  -3 4.24111 6.97335   1
  -5  -7   3 80.7109  9.2027   1
   5  -7  -3 74.7200 10.0475   1
   5   7  -3 82.7887 11.7808   1
   4  -7  -3 149.792  13.738   1
  -4  -7   3 135.805  12.815   1
   4   7  -3 139.384  15.424   1
   3  -7  -3 4.34451 3.97100   1
   3  -7  -3 0.29518 4.08066   4
  -3  -7   3 3.65155 3.64137   1
   3   7  -3 -6.6056  5.3476   1
   2  -7  -3 8.65748 4.09904   4
   2  -7  -3 5.35231 3.88312   1
  -2  -7   3 8.41206 3.71926   1
   2   7  -3 11.1988  5.9641   1
  -1  -7   3 16.0289  4.4576   4
  -1  -7   3 20.9998  4.0919   1
   1  -7  -3 14.6763  4.2567   4
   1  -7  -3 13.9588  4.3435   1
   1   7  -3 10.3852  5.8991   1
   0  -7   3 2.91448 3.95080   4
   0  -7  -3 8.72027 3.73953   1
   0  -7   3 9.99790 3.44904   1
   0  -7  -3 10.1210  3.9830   4
  -1  -7  -3 2.41508 4.01188   4
   1  -7   3 8.27502 4.16041   4
  -1  -7  -3 4.86113 3.43921   1
   1  -7   3 9.76750 3.62692   1
  -2  -7  -3 154.849  12.567   1
   2  -7   3 128.385  13.630   4
   2  -7   3 135.812  12.590   1
   3  -7   3 2.81633 3.89941   4
  -3  -7  -3 5.15780 3.98357   1
   3  -7   3 2.38614 3.88680   1
  -4  -7  -3 18.0500  5.0549   1
   4  -7   3 36.0860  5.9116   1
  -5  -7  -3 17.6313  5.0343   1
  -6  -7  -3 -4.1616  4.3407   1
  -7  -7  -3 5.81605 5.33661   1
  -6  -8   3 20.8745  6.1174   1
   6   8  -3 28.4819  9.6414   1
   5  -8  -3 106.185  12.101   1
  -5  -8   3 89.1688 10.4234   1
   5   8  -3 95.7927 14.0526   1
   4  -8  -3 10.6125  5.4192   1
  -4  -8   3 -2.0505  4.4110   1
   4   8  -3 2.42301 6.88935   1
   3  -8  -3 95.0604 10.5700   1
  -3  -8   3 87.1445  9.7449   1
   3   8  -3 91.5446 12.6728   1
  -2  -8   3 41.1883  6.2302   1
   2  -8  -3 38.0908  7.1265   4
   2  -8  -3 43.2127  6.9395   1
   2   8  -3 39.6780  9.0390   1
  -1  -8   3 16.0184  4.3126   1
   1  -8  -3 20.1822  5.2341   1
  -1  -8   3 15.3368  4.7550   4
   1  -8  -3 17.1783  5.3552   4
   0  -8  -3 14.5726  5.1422   4
   0  -8   3 16.7761  4.3832   1
   0  -8   3 18.6013  5.3843   4
   0  -8  -3 16.4433  4.8214   1
   1  -8   3 9.17547 5.01291   4
  -1  -8  -3 11.8845  5.1267   4
  -1  -8  -3 16.7752  4.6619   1
   1  -8   3 12.9267  4.4414   1
  -2  -8  -3 1.74684 4.36739   1
   2  -8   3 1.70103 4.13457   1
  -3  -8  -3 79.1333  9.4770   1
   3  -8   3 102.190  10.696   1
  -4  -8  -3 19.8877  5.3976   1
  -5  -8  -3 30.3690  6.1354   1
  -3  -9   3 36.1897  6.6287   1
   3  -9  -3 31.5339  7.0606   1
  -2  -9   3 5.73616 4.16879   1
   2  -9  -3 2.83457 5.01869   1
   1  -9  -3 6.67295 5.00594   1
  -1  -9   3 1.71977 4.21104   1
   0  -9   3 9.75875 4.79587   1
   0  -9  -3 4.61688 4.77388   1
   1  -9   3 3.50775 4.50683   1
  -1  -9  -3 -0.0764  4.6014   1
   2  -9   3 7.08023 4.92285   1
  -2  -9  -3 7.29270 4.87810   1
  -3  -9  -3 9.06380 5.50042   1
 -11   0   4 131.538  15.468   1
 -10   0   4 90.6823 12.0851   1
  -9   0   4 9.12244 5.92743   1
   9   0  -4 1.43470 5.48904   1
   8   0  -4 48.0001  7.9093   1
  -8   0   4 53.2642  8.3147   1
   7   0  -4 1555.07  117.79   1
  -7   0   4 1696.45  118.16   1
   6   0  -4 1016.20   79.06   1
  -6   0   4 1156.98   79.41   1
   5   0  -4 2023.81  169.40   1
  -5   0   4 2711.44  169.88   1
   4   0  -4 2070.04  152.74   1
  -4   0   4 2188.06  152.82   1
  -3   0   4 46.8962  5.4285   1
   3   0  -4 53.3351  5.4301   1
   1   0  -4 1596.81  111.99   1
  -1   0   4 1701.80  111.91   1
   1   0  -4 1360.30  111.86   1
  -1   0   4 1610.13  111.96   1
  -1   0  -4 -2.0366  1.5368   2
   1   0   4 -4.8069  1.0973   3
  -1   0  -4 -5.3640  0.9938   3
   1   0   4 -3.4930  1.5152   2
  -2   0  -4 3205.60  244.10   3
   2   0   4 2615.42  243.89   3
   2   0   4 2729.50  236.91   2
   3   0   4 5468.71  494.68   2
  -3   0  -4 6451.29  509.64   3
  -4   0  -4 6010.34  408.15   1
   4   0   4 5447.35  476.07   2
  -4   0  -4 5722.77  408.16   1
  -5   0  -4 210.938  16.006   1
   5   0   4 194.302  19.211   2
  -6   0  -4 551.851  40.324   1
   6   0   4 531.751  47.435   2
  -7   0  -4 2802.95  206.84   1
   7   0   4 2963.03  241.40   2
  -8   0  -4 2310.95  166.30   1
   8   0   4 2300.07  193.93   2
  -9   0  -4 256.354  21.107   1
   9   0   4 234.091  24.751   2
 -10   0  -4 65.4160  9.6902   1
 -11  -1   4 8.43535 7.34946   1
 -11   1   4 7.11420 7.42770   1
 -10  -1   4 0.29465 6.16138   1
 -10   1   4 -2.2688  6.2892   1
  -9  -1   4 206.341  19.471   1
   9  -1  -4 223.809  19.547   1
   9   1  -4 216.503  19.815   1
  -9   1   4 219.989  19.888   1
  -8  -1   4 91.2709 12.0302   1
   8  -1  -4 129.511  12.756   1
  -8   1   4 133.908  13.144   1
   8   1  -4 127.543  13.308   1
  -7  -1   4 2414.76  179.33   1
   7  -1  -4 2470.37  179.14   1
  -7   1   4 2581.41  179.52   1
  -6  -1   4 296.670  23.079   1
   6  -1  -4 265.634  22.699   1
  -6   1   4 309.537  23.275   1
   6   1  -4 287.331  23.251   1
   5  -1  -4 7.31410 3.32605   1
  -5  -1   4 10.1245  3.5510   1
  -5   1   4 6.24910 3.53660   1
   5   1  -4 1.02336 3.43532   1
   4  -1  -4 43.2804  5.4545   1
  -4  -1   4 49.4317  5.7950   1
  -4   1   4 47.5862  5.9170   1
   4   1  -4 44.6146  5.8586   1
   3  -1  -4 1165.49   83.49   1
  -3  -1   4 1151.27   83.53   1
   3   1  -4 1193.91   83.75   1
  -3   1   4 1126.80   83.59   1
  -2  -1   4 230.176  19.761   1
   2  -1  -4 272.353  22.417   2
   2  -1  -4 260.946  19.803   1
   2   1  -4 301.932  20.175   1
  -1  -1   4 6359.11  442.64   1
   1   1  -4 6193.93  442.66   1
   1   1  -4 6093.50  442.56   1
   1   1   4 4593.59  373.74   2
  -1   1  -4 4292.54  384.40   3
  -1   1  -4 4612.82  373.35   2
  -2  -1  -4 34.2282  4.5772   3
  -2  -1  -4 44.4247  3.6964   1
   2  -1   4 33.2015  4.3852   2
  -2   1  -4 43.7757  3.3142   1
  -2   1  -4 38.2581  4.4971   2
  -2   1  -4 35.0079  4.8555   3
   2   1   4 34.2340  5.0513   2
   2   1   4 33.8276  4.6119   3
  -3  -1  -4 266.820  17.837   1
  -3  -1  -4 225.424  21.752   3
   3  -1   4 244.974  20.876   2
  -3  -1  -4 241.627  17.899   1
  -3   1  -4 260.509  22.113   3
   3   1   4 196.056  21.400   2
  -3   1  -4 231.484  17.593   1
  -4  -1  -4 457.398  32.002   1
   4  -1   4 461.804  37.315   2
   4   1   4 398.474  31.422   1
  -4   1  -4 446.044  31.770   1
   4   1   4 408.578  38.147   2
   5  -1   4 31.4672  4.9266   2
  -5  -1  -4 29.6972  4.2877   1
   5   1   4 24.2054  3.2024   1
   5   1   4 26.7178  5.9590   2
   6  -1   4 1009.28   82.03   2
  -6  -1  -4 930.395  70.515   1
  -6   1  -4 1018.87   70.62   1
   6   1   4 921.851  69.628   1
  -7  -1  -4 442.820  36.325   1
   7  -1   4 502.846  42.161   2
   7   1   4 471.953  43.373   2
  -7   1  -4 485.898  36.403   1
   8  -1   4 32.5453  7.3651   2
  -8  -1  -4 30.3802  6.9332   1
   8   1   4 31.6517  8.9384   2
  -8   1  -4 33.2080  6.7920   1
  -9  -1  -4 89.1882 10.9822   1
  -9   1  -4 92.6580 11.0224   1
   9   1   4 91.7219 13.4700   2
 -10  -1  -4 7.18918 5.98553   1
 -10   1  -4 7.30845 6.07610   1
  10   1   4 20.7185  8.2350   2
 -10  -2   4 33.0133  8.4209   1
 -10   2   4 29.0351  8.5903   1
   9  -2  -4 7.22033 5.88373   1
  -9  -2   4 12.7959  6.4807   1
   9   2  -4 10.6161  6.7698   1
  -9   2   4 10.2577  6.3288   1
  -8  -2   4 157.009  15.280   1
   8  -2  -4 155.206  14.600   1
   8   2  -4 135.452  15.356   1
  -8   2   4 170.197  15.632   1
  -7  -2   4 416.296  38.897   1
   7  -2  -4 545.322  39.009   1
   7   2  -4 518.613  39.772   1
  -7   2   4 579.019  39.808   1
   6  -2  -4 45.4588  6.7213   1
  -6  -2   4 53.6979  7.3093   1
   6   2  -4 62.4931  7.9874   1
  -6   2   4 55.6966  7.6107   1
  -5  -2   4 17.8237  4.1259   1
   5  -2  -4 23.3001  4.2533   1
   5   2  -4 20.5392  4.7703   1
  -5   2   4 12.1960  4.0942   1
   4  -2  -4 31.4552  4.3788   1
  -4  -2   4 27.8804  4.4269   1
   4   2  -4 28.6161  4.9703   1
  -4   2   4 19.1813  3.5712   4
   3  -2  -4 2206.69  162.80   1
  -3  -2   4 2275.50  162.87   1
  -3   2   4 2148.51  176.88   4
   3   2  -4 2478.08  163.41   1
  -2  -2   4 26.5137  3.3110   1
   2  -2  -4 21.2656  3.0300   1
   2   2  -4 18.7955  3.5245   1
  -2   2   4 25.2014  2.8541   4
  -2   2   4 19.3437  2.4257   2
   1  -2  -4 839.595  64.420   4
  -1  -2   4 891.593  59.304   1
  -1  -2   4 826.042  70.612   3
   1  -2  -4 814.873  59.334   1
   1   2  -4 808.616  59.767   1
  -1   2   4 770.455  69.040   2
   1  -2   4 27.7695  2.5784   1
  -1  -2  -4 17.1917  2.3275   1
   1  -2   4 21.9119  2.8063   1
   1  -2   4 17.2485  2.7067   4
  -1  -2  -4 19.1765  3.0003   1
   1   2   4 20.2157  3.7509   2
   1   2   4 22.8935  2.5236   1
  -1   2  -4 14.0902  2.6883   3
  -1   2  -4 20.3004  2.7825   1
  -1   2  -4 20.3371  2.6929   4
  -2  -2  -4 912.045  60.907   1
  -2  -2  -4 887.064  61.232   1
   2  -2   4 836.353  60.801   1
   2  -2   4 820.883  60.626   1
  -2  -2  -4 930.642  73.042   3
   2   2   4 927.764  60.957   1
  -2   2  -4 835.428  66.422   4
   2   2   4 719.988  73.065   3
  -2   2  -4 761.946  60.632   1
  -2   2  -4 848.109  60.920   1
   3  -2   4 552.763  41.544   1
  -3  -2  -4 668.993  50.681   3
   3   2   4 543.764  50.538   3
  -3   2  -4 553.210  45.857   4
   4  -2   4 1016.35   77.77   2
  -4  -2  -4 935.223  67.090   1
   4   2   4 830.479  66.835   1
   5  -2   4 67.0979  8.7550   2
  -5  -2  -4 94.8653  8.7622   1
   5   2   4 98.2365  8.1007   1
   6  -2   4 12.4810  3.9306   2
  -6  -2  -4 17.9365  4.8575   1
   6   2   4 16.7170  6.8974   2
   6   2   4 19.1245  3.7214   1
  -7  -2  -4 9.90186 5.46517   1
   7  -2   4 -4.7676  4.6402   2
   7   2   4 6.58033 7.79941   2
  -8  -2  -4 190.197  17.671   1
   8   2   4 221.658  22.249   2
  -8   2  -4 184.289  17.552   1
  -9  -2  -4 47.2400  8.2632   1
   9   2   4 53.2480 11.4798   2
  -9   2  -4 49.8147  8.3729   1
 -10  -2  -4 18.4468  7.0141   1
  10   2   4 28.3707  9.3052   2
 -10   2  -4 12.1833  6.4933   1
 -10  -3   4 47.1520  9.5119   1
 -10   3   4 54.2256 10.5647   1
   9  -3  -4 87.4550 10.9515   1
  -9  -3   4 85.6285 11.4171   1
  -9   3   4 101.098  12.563   1
   9   3  -4 83.6948 12.2171   1
  -8  -3   4 62.5794  9.2447   1
   8  -3  -4 53.8385  8.5746   1
   8   3  -4 66.9495  9.9620   1
  -8   3   4 70.1258 10.0547   1
   7  -3  -4 2.75995 4.22417   1
  -7  -3   4 6.02103 5.01448   1
  -7   3   4 -0.8231  5.3912   1
   7   3  -4 0.91257 5.43102   1
   6  -3  -4 717.677  51.953   1
  -6  -3   4 659.488  51.975   1
   6   3  -4 722.459  52.958   1
  -5  -3   4 130.491  11.637   1
   5  -3  -4 107.657  11.252   1
   5   3  -4 143.854  12.926   1
  -4  -3   4 98.1170  9.1423   1
   4  -3  -4 77.1818  8.8118   1
   4   3  -4 124.385  10.429   1
  -4   3   4 82.3808  8.5963   4
  -3  -3   4 927.448  70.122   1
   3  -3  -4 933.235  70.136   1
  -3   3   4 1042.30   75.98   4
   3   3  -4 968.227  70.934   1
   2  -3  -4 572.567  46.515   4
  -2  -3   4 531.773  42.734   1
   2  -3  -4 599.390  42.915   1
   2   3  -4 642.028  43.789   1
  -2   3   4 609.660  49.437   2
  -2   3   4 584.652  46.321   4
  -1  -3   4 8.50915 1.85091   1
   1  -3  -4 7.25186 1.97007   1
  -1   3   4 4.89835 2.27145   2
   1   3  -4 5.65504 2.73835   1
   0  -3   4 119.350   9.513   4
   0  -3   4 114.406   8.606   1
   0  -3  -4 114.551   8.847   1
   0   3   4 114.773  10.150   3
   0   3  -4 110.903   9.635   1
   0   3  -4 94.8998  9.8508   3
   1  -3   4 12.7078  2.7070   4
   1  -3   4 15.3049  2.1534   1
  -1   3  -4 30.2658  3.6073   1
  -1   3  -4 7.76261 2.38994   3
  -2  -3  -4 2242.70  159.42   1
   2  -3   4 2515.84  159.39   1
  -2  -3  -4 2362.91  190.99   3
   2  -3   4 1987.85  173.86   4
   2   3   4 1987.06  191.20   3
  -2   3  -4 2444.41  173.81   4
  -2   3  -4 2094.80  191.51   3
  -2   3  -4 2208.36  159.75   1
  -3  -3  -4 371.893  30.843   3
  -3  -3  -4 327.301  25.903   1
   3  -3   4 337.941  25.692   1
  -3   3  -4 361.917  28.399   4
  -4  -3  -4 367.837  28.888   1
   4  -3   4 400.544  28.429   1
   4   3   4 390.899  29.080   1
   5  -3   4 58.8972  5.8012   1
  -5  -3  -4 47.5269  6.5156   1
   5   3   4 57.9012  6.5644   1
  -6  -3  -4 525.654  39.495   1
   6   3   4 526.209  39.184   1
  -7  -3  -4 23.8772  6.0538   1
   7   3   4 30.9188  5.3591   1
  -8  -3  -4 47.8674  7.6942   1
   8   3   4 42.7834 10.3763   2
  -9  -3  -4 21.1925  6.5791   1
   9   3   4 11.9814  8.8968   2
  -9   3  -4 30.2982  7.0359   1
 -10  -3  -4 18.9695  7.4352   1
  10   3   4 31.4275 10.8109   2
 -10   3  -4 45.2235  8.4624   1
 -10  -4   4 4.00393 6.45441   1
 -10   4   4 4.98375 7.88475   1
  -9  -4   4 41.9619  7.8343   1
  -9   4   4 25.0431  7.9447   1
   9   4  -4 38.8366  8.9154   1
   8  -4  -4 12.9279  5.7104   1
   8   4  -4 15.5972  7.0191   1
  -8   4   4 2.58023 6.23184   1
   7  -4  -4 28.3525  6.1859   1
  -7  -4   4 18.0695  5.7636   1
   7   4  -4 15.3183  6.6729   1
   6  -4  -4 -0.3853  4.0823   1
  -6  -4   4 4.85276 4.34241   1
   6   4  -4 3.58169 5.67792   1
  -5  -4   4 17.1605  4.6298   1
   5  -4  -4 21.9938  4.9296   1
   5   4  -4 13.5315  5.6986   1
   4  -4  -4 559.460  40.295   1
  -4  -4   4 532.490  40.133   1
  -4  -4   4 513.130  46.892   3
   4   4  -4 565.132  41.425   1
   3  -4  -4 655.772  47.846   1
   3  -4  -4 583.394  51.736   4
  -3  -4   4 708.420  47.714   1
   3   4  -4 658.159  48.837   1
  -2  -4   4 473.668  36.954   1
   2  -4  -4 522.433  40.428   4
   2  -4  -4 495.901  37.281   1
   2   4  -4 544.651  38.402   1
  -2   4   4 502.933  42.925   2
   1  -4  -4 580.780  40.837   1
   1  -4  -4 591.448  44.247   4
  -1  -4   4 555.987  40.533   1
   1   4  -4 495.147  41.489   1
   0  -4   4 727.046  52.302   1
   0  -4   4 757.473  57.146   4
   0   4  -4 733.575  53.278   1
   0   4  -4 633.294  62.173   3
   0   4   4 784.671  62.527   3
  -1   4  -4 -0.7067  2.4431   3
   2  -4   4 31.8406  4.8869   4
   2  -4   4 37.9984  4.2102   1
  -2   4  -4 27.3502  4.5716   3
  -2   4  -4 51.2395  5.7198   1
   3  -4   4 99.9238  7.6589   1
  -3  -4  -4 88.2453  8.1616   3
  -3  -4  -4 75.1394  7.5252   1
   3   4   4 62.0346  8.4975   3
   4  -4   4 60.3148  6.7060   1
  -4  -4  -4 64.7457  7.1565   1
   4   4   4 80.0603  8.0531   1
   5  -4   4 241.928  21.152   1
   5   4   4 337.140  22.693   1
  -6  -4  -4 679.058  52.053   1
   6   4   4 728.122  52.291   1
  -7  -4  -4 412.035  31.963   1
  -8  -4  -4 101.100  11.470   1
   8   4   4 101.933  15.621   2
  -9  -4  -4 8.60005 6.38718   1
   9   4   4 25.9663 10.0301   2
  -9  -5   4 6.48799 6.44804   1
  -9   5   4 -0.8297  7.2936   1
   9   5  -4 5.94661 7.32016   1
   8  -5  -4 10.2553  5.9197   1
  -8  -5   4 8.83140 5.68540   1
   8   5  -4 21.4326  7.8004   1
   7  -5  -4 65.9280  9.3747   1
  -7  -5   4 71.2421  9.4278   1
   7   5  -4 70.5020 11.0234   1
  -6  -5   4 -0.8460  4.1624   1
   6  -5  -4 -5.6226  4.3099   1
   6   5  -4 -2.2999  5.6977   1
   5  -5  -4 103.422  11.089   1
   4  -5  -4 19.1007  4.8074   1
   4   5  -4 24.3391  6.3894   1
  -3  -5   4 20.7110  4.0100   1
   3   5  -4 20.5290  5.6747   1
   2  -5  -4 154.657  12.761   1
   2  -5  -4 161.165  13.595   4
  -2  -5   4 148.745  12.316   1
   2   5  -4 152.416  14.009   1
  -2   5   4 140.280  14.296   2
   1  -5  -4 196.911  15.103   1
  -1  -5   4 184.641  14.682   1
   1  -5  -4 182.874  16.045   4
   1   5  -4 200.626  16.343   1
   0  -5   4 263.910  19.042   1
   0  -5  -4 223.408  19.093   1
   0  -5   4 247.549  20.791   4
   0   5   4 259.881  22.308   3
   0   5  -4 265.088  20.377   1
  -2  -5  -4 301.543  22.367   1
  -2   5  -4 334.854  27.026   3
   2   5   4 256.620  26.359   3
   3  -5   4 126.314  12.649   4
   3  -5   4 120.474  11.374   1
  -3  -5  -4 147.759  11.330   1
   4  -5   4 5.65769 3.06976   1
  -4  -5  -4 3.06273 3.24696   1
  -5  -5  -4 124.677  11.714   1
  -6  -5  -4 28.8186  5.7826   1
  -7  -5  -4 0.74933 4.60054   1
  -8  -5  -4 26.9054  6.9997   1
  -9  -5  -4 3.99059 5.99880   1
   9   5   4 5.12078 8.85437   2
  -8  -6   4 24.4114  6.7473   1
   8   6  -4 16.5219  8.3110   1
  -7  -6   4 4.56728 5.05807   1
   7  -6  -4 -0.2203  5.6233   1
   7   6  -4 -0.0627  6.7973   1
  -6  -6   4 4.51773 4.87271   1
   6  -6  -4 -0.2681  5.0533   1
   6   6  -4 6.19299 6.78255   1
  -5  -6   4 15.2225  5.0523   1
   5  -6  -4 23.0211  5.6164   1
   5   6  -4 18.1132  7.1301   1
  -4  -6   4 68.6898  8.3444   1
   4  -6  -4 90.3409  9.5455   1
   4   6  -4 78.3631 10.8653   1
  -3  -6   4 30.5830  4.8174   1
   3   6  -4 17.2729  6.2406   1
   1  -6  -4 1.15930 2.96677   4
  -1  -6   4 5.13720 2.77445   1
   1  -6  -4 -0.4446  2.9360   1
  -1  -6   4 3.57806 3.27208   4
  -1   6   4 -3.9772  2.3075   3
   1   6  -4 1.52220 4.31823   1
   0  -6  -4 139.804  13.337   4
   0  -6  -4 121.117  12.450   1
   0  -6   4 158.428  13.672   4
   0  -6   4 169.918  12.368   1
   0   6  -4 168.392  14.329   1
   0   6   4 150.050  13.953   3
  -1  -6  -4 8.56921 3.41914   1
   1  -6   4 2.32384 3.49124   4
   1  -6   4 6.12250 2.96817   1
  -1   6  -4 2.83210 4.37307   1
   2  -6   4 679.281  47.715   1
  -2  -6  -4 630.910  47.706   1
   2  -6   4 645.984  52.363   4
   2   6   4 640.331  56.540   3
   3  -6   4 28.0751  4.6047   1
  -3  -6  -4 6.04236 3.69107   1
   3  -6   4 19.9024  5.1125   4
  -4  -6  -4 76.6740  8.3903   1
  -5  -6  -4 84.8719  9.1599   1
  -6  -6  -4 152.797  13.863   1
  -7  -6  -4 0.05536 4.67473   1
  -8  -6  -4 -5.8842  5.3879   1
   7  -7  -4 4.97570 6.36099   1
  -7  -7   4 1.19536 5.48293   1
   7   7  -4 0.45288 7.40468   1
  -6  -7   4 14.0583  5.5020   1
   6  -7  -4 21.3494  6.8802   1
   6   7  -4 15.9276  8.2696   1
   5  -7  -4 11.5552  5.7845   1
  -5  -7   4 3.94163 4.54609   1
   5   7  -4 -1.4593  6.7704   1
   4  -7  -4 76.9875  8.8366   1
  -4  -7   4 58.4254  7.4890   1
   4   7  -4 45.1304  9.3317   1
  -3  -7   4 1.84208 3.73676   1
   3  -7  -4 1.94181 3.99294   1
   3  -7  -4 -2.3632  4.0085   4
   3   7  -4 4.19297 6.14365   1
   2  -7  -4 41.7657  6.2263   1
   2  -7  -4 35.1563  6.3090   4
   2   7  -4 33.4058  7.3959   1
   1  -7  -4 32.3113  5.6150   4
  -1  -7   4 31.4379  4.9507   1
   1  -7  -4 24.0046  5.1274   1
  -1  -7   4 34.8026  5.5618   4
   1   7  -4 31.3183  6.7765   1
   0  -7  -4 -0.8950  3.5149   4
   0  -7  -4 -2.3746  3.3382   1
   0  -7   4 -0.6465  3.5643   4
   0  -7   4 6.23682 3.18882   1
   0   7  -4 3.76531 4.83038   1
  -1  -7  -4 2.96527 3.62188   1
   1  -7   4 15.9345  3.8530   1
   1  -7   4 11.9407  4.5057   4
  -2  -7  -4 80.6174  8.5618   1
   2  -7   4 79.8487  9.5347   4
   2  -7   4 74.0635  8.2647   1
  -3  -7  -4 12.0721  4.4968   1
   3  -7   4 20.6107  4.7359   1
   3  -7   4 15.3778  5.2455   4
  -4  -7  -4 130.817  11.998   1
  -5  -7  -4 31.4475  5.8782   1
  -6  -7  -4 41.1510  6.7534   1
  -7  -7  -4 1.17822 4.83507   1
  -6  -8   4 57.8510  8.2644   1
   6  -8  -4 46.7889  9.0600   1
   6   8  -4 46.9873 11.1299   1
  -5  -8   4 31.8561  6.4547   1
   5  -8  -4 34.6747  7.7663   1
   5   8  -4 39.9405 10.0201   1
  -4  -8   4 9.22585 4.74973   1
   4  -8  -4 9.41175 5.68208   1
   4   8  -4 5.84487 7.52604   1
   3  -8  -4 7.81510 4.88653   1
  -3  -8   4 -6.8947  3.9164   1
   3   8  -4 -10.027   5.832   1
   2  -8  -4 20.6720  5.9219   4
   2  -8  -4 26.4426  6.0030   1
  -2  -8   4 23.5668  5.1900   1
   2   8  -4 20.5147  7.7773   1
  -1  -8   4 105.910  10.118   1
   1  -8  -4 111.061  10.861   1
   1  -8  -4 101.536  11.145   4
   1   8  -4 91.1667 12.4264   1
   0  -8   4 -4.2632  4.2091   4
   0  -8   4 0.79609 3.33073   1
   0  -8  -4 -2.6159  4.4265   4
   0  -8  -4 1.06099 3.94076   1
  -1  -8  -4 3.27312 4.12879   1
   1  -8   4 6.71142 4.09608   1
  -1  -8  -4 -0.3456  4.7749   4
  -2  -8  -4 10.1043  4.7644   1
  -3  -8  -4 133.209  13.090   1
   3  -8   4 152.179  13.831   1
  -4  -8  -4 39.3014  6.7216   1
  -5  -8  -4 87.0516  9.8165   1
   3  -9  -4 -2.1101  5.0652   1
  -3  -9   4 -0.7513  4.5164   1
  -2  -9   4 9.20946 4.30070   1
   2  -9  -4 11.4563  5.3905   1
  -1  -9   4 0.54892 4.24754   1
   1  -9  -4 -0.7466  4.8388   1
   0  -9   4 9.13283 4.94689   1
   0  -9  -4 10.7230  5.2353   1
  -1  -9  -4 5.68284 4.71259   1
   1  -9   4 9.10138 4.80485   1
  -2  -9  -4 52.3270  7.9111   1
  -3  -9  -4 18.2722  6.1324   1
 -11   0   5 10.0519  7.1811   1
 -10   0   5 3.79727 6.44925   1
  -9   0   5 -5.7599  5.2442   1
   9   0  -5 -4.9871  5.1956   1
   8   0  -5 4.14102 5.36519   1
  -8   0   5 -1.2403  5.3603   1
   7   0  -5 9.11564 5.31765   1
  -7   0   5 5.72346 5.50064   1
  -6   0   5 1.03758 3.81799   1
   6   0  -5 0.40300 3.44671   1
  -5   0   5 2.49553 3.10104   1
   5   0  -5 2.94361 3.11834   1
  -4   0   5 -5.2116  2.3193   1
   4   0  -5 -1.4700  2.4900   1
   3   0  -5 0.16375 2.15760   1
  -3   0   5 -1.0298  1.9670   1
  -2   0   5 1.01056 1.69904   1
   2   0  -5 -0.6549  1.5117   1
   1   0  -5 -7.4231  1.2557   1
   1   0  -5 -8.4474  1.0765   1
  -1   0   5 -5.6018  1.3166   1
  -1   0   5 -5.0544  1.1348   1
  -1   0  -5 -3.2305  0.9202   3
   1   0   5 -1.5467  1.1010   3
   1   0   5 -3.5070  1.3538   2
   2   0   5 0.07012 1.71928   2
  -2   0  -5 -1.5095  1.1254   3
   2   0   5 1.36888 1.50833   3
  -3   0  -5 -1.8397  1.2187   1
  -3   0  -5 -2.1429  1.8543   3
   3   0   5 1.58034 2.58067   2
  -4   0  -5 -0.1815  1.6726   1
  -4   0  -5 -0.2548  1.8810   1
   4   0   5 5.89499 3.23346   2
  -5   0  -5 -0.9659  2.3378   1
   5   0   5 -1.2596  3.2436   2
  -6   0  -5 1.91402 3.74850   1
   6   0   5 6.31624 5.10559   2
   7   0   5 10.9385  6.3463   2
  -7   0  -5 -0.3924  4.8308   1
  -8   0  -5 22.4998  6.5598   1
   9   0   5 5.48869 6.46873   2
  -9   0  -5 -8.2466  4.7619   1
 -10   0  -5 -1.6525  5.2807   1
 -11  -1   5 25.0531  8.6679   1
 -11   1   5 26.2960  8.6264   1
 -10  -1   5 94.7877 12.2750   1
  10   1  -5 101.309  12.755   1
 -10   1   5 94.1921 12.6360   1
  -9  -1   5 64.8368  9.7726   1
   9  -1  -5 61.9173  9.3936   1
   9   1  -5 72.0478 10.1960   1
  -9   1   5 62.2352 10.0297   1
   8  -1  -5 307.025  25.307   1
  -8  -1   5 298.288  25.457   1
  -8   1   5 326.951  25.822   1
   8   1  -5 305.233  25.842   1
   7  -1  -5 485.507  37.919   1
  -7  -1   5 495.845  38.258   1
   7   1  -5 491.546  38.419   1
  -7   1   5 509.535  38.359   1
   6  -1  -5 53.7607  7.4230   1
  -6  -1   5 72.1264  8.1143   1
   6   1  -5 71.4313  8.3570   1
  -6   1   5 59.7019  7.8423   1
  -5  -1   5 -1.2653  2.9867   1
   5  -1  -5 2.58933 3.09702   1
  -5   1   5 -1.1300  3.0462   1
   5   1  -5 -1.5346  3.1124   1
  -4  -1   5 213.561  17.377   1
   4  -1  -5 221.720  17.346   1
  -4   1   5 213.469  17.494   1
   4   1  -5 226.599  17.720   1
  -3  -1   5 30.4517  4.0573   1
   3  -1  -5 35.4854  4.1311   1
   3   1  -5 26.1983  4.1643   1
  -3   1   5 15.1794  3.7095   1
   2  -1  -5 85.5086  8.1897   2
  -2  -1   5 91.0683  7.8057   1
   2  -1  -5 87.2595  7.6265   1
   2   1  -5 107.553   8.141   1
  -2   1   5 101.672   7.979   1
  -2   1   5 86.9008  7.5974   4
   1  -1  -5 3.69555 1.39607   1
  -1  -1   5 7.50729 1.19406   3
   1  -1  -5 3.12809 1.45625   2
   1  -1  -5 2.18107 0.95118   4
  -1  -1   5 5.13212 1.71038   1
   1   1  -5 4.29849 1.54763   1
  -1   1   5 4.36888 1.44455   2
   1   1  -5 0.37415 1.56815   1
  -1   1   5 8.76132 1.12351   4
  -1   1   5 6.54348 1.33834   1
   0  -1  -5 2996.11  250.81   2
   0  -1  -5 2935.33  214.83   1
   0  -1   5 2943.95  214.87   1
   0  -1   5 3085.19  257.78   3
   0   1  -5 2965.19  215.00   1
   0   1   5 2923.50  250.75   2
   0   1  -5 3260.92  214.90   1
  -1  -1  -5 432.737  30.630   1
   1  -1   5 372.404  37.162   3
  -1  -1  -5 464.505  37.052   3
   1   1   5 461.093  37.155   3
  -1   1  -5 447.315  37.206   3
  -1   1  -5 377.906  33.543   4
   1   1   5 471.810  30.628   1
   1   1   5 381.010  36.372   2
  -2  -1  -5 348.890  22.370   1
  -2  -1  -5 317.367  27.224   3
   2  -1   5 285.658  26.282   2
  -2  -1  -5 300.803  22.414   1
   2   1   5 273.243  27.232   3
   2   1   5 290.963  26.925   2
  -2   1  -5 325.636  27.550   3
  -3  -1  -5 12.7861  2.9481   3
   3  -1   5 15.0045  3.0521   2
  -3  -1  -5 17.7019  2.3733   1
  -3  -1  -5 14.7054  2.3904   1
   3   1   5 10.8862  2.9875   3
  -3   1  -5 12.1981  1.9398   1
   3   1   5 11.7020  3.8767   2
  -4  -1  -5 235.215  17.319   1
   4  -1   5 219.455  20.248   2
  -4  -1  -5 236.961  17.240   1
  -4   1  -5 224.705  16.941   1
   4   1   5 205.231  21.132   2
  -5  -1  -5 1434.21   95.12   1
   5  -1   5 1307.90  110.80   2
   5   1   5 1208.59  111.49   2
   6  -1   5 339.896  29.366   2
  -6  -1  -5 331.087  25.319   1
   6   1   5 313.254  30.426   2
  -6   1  -5 318.036  25.206   1
  -7  -1  -5 223.023  22.419   1
   7  -1   5 284.559  26.008   2
  -7   1  -5 297.922  22.596   1
   7   1   5 300.247  27.605   2
  -8  -1  -5 281.406  25.938   1
   8  -1   5 379.246  30.421   2
  -8   1  -5 321.528  25.890   1
   8   1   5 308.688  31.264   2
  -9  -1  -5 11.5638  5.8213   1
  -9   1  -5 2.15684 5.60219   1
   9   1   5 9.83951 7.09767   2
 -10  -1  -5 2.50110 5.79293   1
 -10   1  -5 -2.3875  5.4211   1
  10   1   5 0.26729 7.21489   2
 -10  -2   5 18.9227  7.5137   1
 -10   2   5 12.5387  7.1955   1
  10   2  -5 19.9785  7.5935   1
   9  -2  -5 210.144  19.379   1
  -9  -2   5 204.992  19.554   1
  -9   2   5 206.741  19.891   1
   9   2  -5 240.372  20.381   1
  -8  -2   5 240.039  22.313   1
   8  -2  -5 269.019  22.164   1
  -8   2   5 276.942  22.957   1
   8   2  -5 272.333  23.169   1
   7  -2  -5 4.91524 4.37111   1
  -7  -2   5 -4.4294  4.7334   1
   7   2  -5 -3.0061  5.4972   1
  -7   2   5 -8.0757  4.7116   1
   6  -2  -5 940.133  68.113   1
  -6  -2   5 879.180  68.146   1
   6   2  -5 965.637  68.772   1
  -5  -2   5 17.2383  4.2722   1
   5  -2  -5 25.0824  4.5260   1
  -5   2   5 26.7286  5.0035   1
   5   2  -5 17.0153  4.9047   1
  -4  -2   5 6.38874 3.25110   1
   4  -2  -5 -0.7710  2.5807   1
  -4   2   5 0.43793 2.01433   4
   4   2  -5 4.73779 3.53254   1
   3  -2  -5 327.971  25.041   1
  -3  -2   5 343.808  25.182   1
   3  -2  -5 333.004  28.185   2
  -3   2   5 326.884  26.678   4
   2  -2  -5 3.02585 1.54207   2
   2  -2  -5 0.22640 1.63099   1
  -2  -2   5 4.66704 2.08633   1
  -2   2   5 2.71218 1.50248   4
  -2   2   5 1.40780 1.17315   2
   2   2  -5 1.93787 2.34653   1
   1  -2  -5 30.8760  4.0607   2
  -1  -2   5 32.2642  3.4261   1
   1  -2  -5 31.2308  3.2489   4
   1  -2  -5 30.0416  3.4390   1
  -1   2   5 28.1669  3.8366   2
   1   2  -5 21.8270  3.7501   1
   0  -2   5 324.252  23.143   1
   0  -2   5 296.721  25.331   4
   0  -2   5 327.587  23.746   1
   0   2  -5 302.164  23.751   1
   0   2  -5 333.890  23.402   1
   0   2  -5 346.393  27.784   3
   0   2   5 310.013  27.732   2
   0   2   5 317.730  27.868   3
  -1  -2  -5 370.646  28.329   1
   1  -2   5 417.844  28.534   1
   1  -2   5 334.096  31.018   4
  -1  -2  -5 427.560  34.060   3
   1  -2   5 411.337  28.217   1
  -1   2  -5 414.106  28.276   1
  -1   2  -5 396.887  28.706   1
   1   2   5 354.132  33.861   2
   1   2   5 387.095  28.412   1
   1   2   5 394.288  34.120   3
  -1   2  -5 395.183  30.999   4
  -2  -2  -5 1940.39  149.80   3
  -2  -2  -5 1795.58  124.77   1
  -2  -2  -5 1565.01  125.01   1
  -2   2  -5 1701.14  136.07   4
   2   2   5 1845.63  124.81   1
   2   2   5 1724.19  146.37   2
  -2   2  -5 1669.98  150.12   3
   2   2   5 1587.21  149.89   3
  -2   2  -5 1761.49  124.82   1
  -2   2  -5 1858.01  124.59   1
  -3  -2  -5 72.7598  6.3633   1
  -3  -2  -5 73.0604  7.5719   3
   3   2   5 50.1916  8.3452   2
  -3   2  -5 61.4751  6.6715   4
   3   2   5 62.7505  7.7093   3
  -3   2  -5 82.7679  5.9244   1
   4  -2   5 202.466  16.503   2
  -4  -2  -5 187.495  14.483   1
   4   2   5 145.680  18.111   2
  -5  -2  -5 728.788  54.061   1
   5  -2   5 794.116  62.581   2
   5   2   5 685.776  64.108   2
  -6  -2  -5 985.961  78.032   1
   6  -2   5 1199.70   90.49   2
   6   2   5 1023.99   92.21   2
  -7  -2  -5 3170.88  227.47   1
  -8  -2  -5 40.2350  7.6148   1
   8   2   5 61.6587 11.1388   2
  -8   2  -5 44.7051  7.5136   1
  -9  -2  -5 399.390  32.303   1
  -9   2  -5 435.295  32.544   1
   9   2   5 386.029  38.849   2
 -10  -2  -5 13.0579  6.7302   1
 -10   2  -5 14.9803  6.4922   1
  10   2   5 13.8713  8.4839   2
 -10  -3   5 14.6757  7.4324   1
 -10   3   5 17.7906  8.1309   1
   9  -3  -5 2.83529 5.73263   1
  -9  -3   5 10.3694  6.1918   1
  -9   3   5 4.30793 6.67509   1
   9   3  -5 12.5815  6.9279   1
  -8  -3   5 495.682  40.772   1
   8  -3  -5 557.534  40.869   1
  -8   3   5 568.443  41.751   1
   8   3  -5 492.932  41.529   1
  -7  -3   5 63.7162  8.7161   1
   7  -3  -5 66.3749  8.5302   1
  -7   3   5 52.0786  8.7860   1
   7   3  -5 66.3769  9.6783   1
  -6  -3   5 445.333  33.194   1
   6  -3  -5 452.552  33.054   1
   6   3  -5 382.324  33.682   1
  -5  -3   5 676.037  53.323   1
   5  -3  -5 731.486  53.450   1
   5   3  -5 769.381  54.346   1
   4  -3  -5 626.341  49.324   1
  -4  -3   5 698.165  49.458   1
   4   3  -5 687.438  50.181   1
  -4   3   5 672.216  53.058   4
  -3  -3   5 54.4052  6.2122   1
   3  -3  -5 66.5495  6.5761   1
   3   3  -5 42.6441  6.8101   1
  -3   3   5 64.7698  6.1157   4
   2  -3  -5 1139.14   90.85   4
  -2  -3   5 1187.48   99.27   3
   2  -3  -5 1081.17   83.57   1
  -2  -3   5 1132.16   83.50   1
   2   3  -5 1208.56   84.40   1
  -2   3   5 1219.00   96.98   2
   1  -3  -5 22.9255  3.0805   1
  -1  -3   5 29.9344  2.9526   1
   1  -3  -5 24.5772  3.0605   4
  -1  -3   5 18.6047  2.6148   3
   1   3  -5 23.2043  3.9857   1
  -1   3   5 21.7839  3.6035   2
   0  -3   5 729.630  58.653   1
   0  -3  -5 777.171  58.845   1
   0  -3   5 860.094  64.136   4
   0   3  -5 925.614  70.221   3
   0   3   5 781.002  69.156   2
   0   3  -5 769.438  59.467   1
   0   3   5 871.035  70.402   3
  -1  -3  -5 0.46930 1.66781   1
  -1   3  -5 -0.1809  1.5111   3
   1   3   5 3.42307 1.64829   3
  -1   3  -5 4.08361 2.51019   1
   1   3   5 3.53038 3.11081   2
   2  -3   5 650.834  45.411   1
  -2  -3  -5 620.544  45.513   1
  -2   3  -5 558.236  45.758   1
  -2   3  -5 664.484  49.780   4
   2   3   5 724.969  54.956   3
  -2   3  -5 557.394  54.905   3
   3  -3   5 164.066  12.307   1
  -3  -3  -5 168.524  14.420   3
   3  -3   5 156.517  11.863   1
  -3  -3  -5 158.470  12.266   1
   3   3   5 129.244  14.644   3
  -3   3  -5 148.004  13.405   4
  -4  -3  -5 12.1332  3.3567   1
  -5  -3  -5 65.5558  7.3462   1
  -6  -3  -5 263.253  22.985   1
   6   3   5 335.501  29.079   2
  -7  -3  -5 83.4856 10.2673   1
   7   3   5 107.385  14.336   2
  -8  -3  -5 90.3096 10.6351   1
   8   3   5 85.9102 14.0221   2
  -9  -3  -5 6.04787 6.01354   1
   9   3   5 4.12631 8.33867   2
  -9   3  -5 11.9631  6.2594   1
 -10  -3  -5 -0.0273  6.3389   1
 -10   3  -5 2.03806 6.53617   1
  10   3   5 8.14752 8.52214   2
 -10  -4   5 12.6184  6.8219   1
 -10   4   5 27.4495  9.1504   1
  -9  -4   5 142.403  16.812   1
   9   4  -5 196.035  18.850   1
  -9   4   5 215.546  19.054   1
  -8  -4   5 214.852  19.504   1
   8  -4  -5 200.186  19.496   1
  -8   4   5 235.841  20.705   1
   8   4  -5 232.121  21.070   1
   7  -4  -5 51.5882  7.8205   1
  -7  -4   5 44.3412  7.6249   1
   7   4  -5 47.1329  8.8135   1
   6  -4  -5 118.481  12.085   1
  -6  -4   5 115.224  12.002   1
   6   4  -5 126.921  13.964   1
   5  -4  -5 156.190  13.920   1
  -5  -4   5 140.458  13.708   1
   5   4  -5 172.541  15.572   1
  -4  -4   5 489.878  38.841   1
   4  -4  -5 510.157  39.083   1
   4   4  -5 580.447  40.391   1
   3  -4  -5 606.629  41.084   1
   3  -4  -5 521.627  44.200   4
  -3  -4   5 565.511  40.717   1
   3   4  -5 513.449  41.803   1
   2  -4  -5 396.846  30.967   4
   2  -4  -5 375.282  28.698   1
  -2  -4   5 334.778  28.287   1
   2   4  -5 351.715  29.579   1
  -2   4   5 449.756  33.057   2
   1  -4  -5 6.38482 2.59138   1
   1   4  -5 9.91556 3.58089   1
   0  -4   5 722.124  54.153   1
   0  -4   5 724.229  59.164   4
   0  -4  -5 684.171  54.367   1
   0   4  -5 831.622  64.531   3
   0   4   5 806.378  64.878   3
   0   4  -5 728.327  55.174   1
   1  -4   5 1596.32  120.16   1
  -1  -4  -5 1593.03  120.32   1
   1  -4   5 1714.68  131.30   4
   1   4   5 1871.63  144.19   3
  -1   4  -5 1718.35  121.01   1
  -1   4  -5 1590.86  144.14   3
  -2  -4  -5 159.023  13.956   3
   2  -4   5 148.295  13.388   4
  -2  -4  -5 162.567  12.084   1
   2  -4   5 163.721  11.992   1
   2   4   5 134.934  14.187   3
  -2   4  -5 139.423  14.497   3
  -2   4  -5 138.588  12.568   1
  -3  -4  -5 239.429  19.671   3
  -3  -4  -5 190.476  16.691   1
   3  -4   5 218.647  16.663   1
   4  -4   5 25.6832  3.7592   1
  -4  -4  -5 30.0855  4.5441   1
   5  -4   5 260.292  18.781   1
  -5  -4  -5 226.597  19.436   1
  -7  -4  -5 312.004  24.970   1
   7   4   5 310.188  31.117   2
  -8  -4  -5 41.4780  7.9276   1
   8   4   5 76.4964 13.0013   2
  -9  -4  -5 22.3214  7.2147   1
   9   4   5 37.8492 10.7838   2
  -9  -5   5 12.3875  6.6396   1
  -9   5   5 9.65093 7.69753   1
  -8  -5   5 2.08458 5.47620   1
   8  -5  -5 8.67049 6.03683   1
   8   5  -5 -6.3268  6.6559   1
   7  -5  -5 118.314  12.353   1
  -7  -5   5 94.5825 11.4422   1
   7   5  -5 109.231  13.619   1
  -6  -5   5 12.9615  4.9655   1
   6  -5  -5 6.77413 5.37557   1
   6   5  -5 21.7067  7.2208   1
  -5  -5   5 786.388  60.274   1
   5  -5  -5 840.215  60.818   1
   5   5  -5 834.189  62.011   1
  -4  -5   5 230.274  19.307   1
   4  -5  -5 237.789  19.750   1
   4   5  -5 265.589  21.386   1
   3  -5  -5 45.8788  6.5186   4
   3  -5  -5 54.9308  6.7087   1
  -3   5   5 52.9238  5.9917   2
   3   5  -5 62.0276  8.1698   1
   2  -5  -5 16.4923  3.8798   1
   2  -5  -5 18.3533  3.9931   4
  -2   5   5 31.8898  4.5814   2
   1  -5  -5 61.1900  7.9509   1
   1  -5  -5 81.4350  8.3600   4
  -1  -5   5 106.268   7.851   1
   1   5  -5 82.3935  9.3679   1
  -1   5   5 102.465  10.407   2
   0  -5   5 53.8755  6.2086   4
   0  -5   5 69.3712  5.9957   1
   0  -5  -5 53.4555  5.9363   1
   0   5   5 52.7044  6.3447   3
   0   5  -5 55.0243  7.1478   1
   1  -5   5 638.998  44.432   1
  -1  -5  -5 634.600  44.645   1
   1  -5   5 589.600  48.698   4
  -1   5  -5 553.499  52.911   3
   1   5   5 642.598  53.075   3
  -1   5  -5 603.907  45.456   1
  -2  -5  -5 1815.71  122.02   1
   2  -5   5 1681.17  133.35   4
   2  -5   5 1566.22  121.87   1
  -2   5  -5 1671.03  146.36   3
  -2   5  -5 1754.97  122.90   1
   2   5   5 1715.38  146.20   3
  -3  -5  -5 22.4208  3.8253   1
   3  -5   5 11.7037  3.3643   1
  -4  -5  -5 0.48005 3.20447   1
   4  -5   5 10.6315  3.3180   1
  -5  -5  -5 551.860  41.070   1
  -6  -5  -5 3.23744 4.25648   1
  -7  -5  -5 36.6876  6.6365   1
  -8  -5  -5 60.6482  8.6053   1
   8   5   5 54.5683 12.2675   2
  -9  -5  -5 15.3784  7.0101   1
   9   5   5 13.8701  9.9011   2
  -8  -6   5 20.1784  6.6586   1
   8   6  -5 14.6817  8.6238   1
  -7  -6   5 4.50238 5.19204   1
   7  -6  -5 -0.9672  5.6318   1
   7   6  -5 5.19003 7.14338   1
   6  -6  -5 14.0821  6.2933   1
  -6  -6   5 20.1869  5.8605   1
   6   6  -5 31.4452  8.3122   1
   5  -6  -5 69.9162  9.0398   1
  -5  -6   5 70.8053  8.4109   1
   5   6  -5 72.4951 10.9803   1
   4  -6  -5 59.6786  7.6501   1
  -4  -6   5 41.5284  6.2928   1
   4   6  -5 40.4783  8.5512   1
   3  -6  -5 118.546  11.352   1
   3  -6  -5 110.608  11.607   4
  -3  -6   5 122.933  10.819   1
   3   6  -5 115.666  12.973   1
   2  -6  -5 322.324  26.826   4
  -2  -6   5 331.147  24.319   1
   2  -6  -5 304.499  24.832   1
   2   6  -5 320.995  26.164   1
  -2   6   5 322.168  28.614   2
   1  -6  -5 42.4746  5.7373   4
   1  -6  -5 40.4809  5.8236   1
  -1  -6   5 45.6639  5.1612   1
  -1  -6   5 37.0964  5.5520   4
   1   6  -5 44.7654  7.1830   1
  -1   6   5 44.7926  5.3661   3
  -1   6   5 35.0753  6.7974   2
   0  -6  -5 228.450  19.280   4
   0  -6  -5 216.324  17.922   1
   0  -6   5 230.985  17.514   1
   0  -6   5 196.988  19.188   4
   0   6   5 256.706  20.668   3
   0   6  -5 226.660  19.246   1
  -1  -6  -5 -3.3878  3.2802   1
   1   6   5 -4.3671  2.4436   3
   2  -6   5 547.120  40.517   1
   2  -6   5 526.648  44.569   4
  -2  -6  -5 569.888  40.649   1
   2   6   5 548.123  48.236   3
   3  -6   5 196.413  14.871   1
   3  -6   5 164.591  16.236   4
  -3  -6  -5 163.583  14.313   1
  -4  -6  -5 213.579  18.560   1
   4  -6   5 256.579  19.004   1
  -5  -6  -5 56.4996  7.2267   1
  -6  -6  -5 14.5742  4.7834   1
  -7  -6  -5 27.1533  6.2058   1
  -8  -6  -5 3.77298 5.49390   1
   8   6   5 -5.1341  8.5627   2
  -7  -7   5 10.1750  5.8172   1
   7  -7  -5 23.3125  7.6069   1
   7   7  -5 5.16604 8.03556   1
  -6  -7   5 51.4873  7.6982   1
   6  -7  -5 35.3514  8.2454   1
   6   7  -5 46.8780 10.3369   1
   5  -7  -5 29.6392  6.8271   1
  -5  -7   5 24.2318  5.7497   1
   5   7  -5 29.3557  8.7511   1
   4  -7  -5 103.489  10.807   1
  -4  -7   5 87.0878  9.6971   1
   4   7  -5 78.8740 12.0812   1
  -3  -7   5 16.4995  4.2581   1
   3  -7  -5 8.05602 4.71707   4
   3  -7  -5 10.6386  4.6087   1
   3   7  -5 13.0262  6.4450   1
   2  -7  -5 277.452  21.852   4
  -2  -7   5 242.921  19.518   1
   2  -7  -5 216.060  19.941   1
   2   7  -5 253.114  21.783   1
   1  -7  -5 2.66621 3.64251   4
  -1  -7   5 10.0118  3.4532   1
  -1  -7   5 0.93932 3.63758   4
   1  -7  -5 3.54483 3.74215   1
  -1   7   5 14.3116  5.8056   2
   1   7  -5 -5.5396  4.4891   1
   0  -7  -5 3.50934 3.62330   1
   0  -7  -5 3.40333 4.07810   4
   0  -7   5 18.2933  3.6213   1
   0  -7   5 7.36329 4.06811   4
   0   7  -5 12.0257  5.3303   1
  -1  -7  -5 70.4958  8.8319   1
   1  -7   5 85.7816  9.8654   4
   1  -7   5 114.475   9.282   1
  -2  -7  -5 97.7548  8.9006   1
   2  -7   5 68.9375  9.6678   4
   2  -7   5 79.3700  8.5229   1
   3  -7   5 22.8090  5.0174   1
   3  -7   5 20.6938  5.6691   4
  -3  -7  -5 31.4806  5.4554   1
  -4  -7  -5 112.460  10.832   1
  -5  -7  -5 20.1054  5.1303   1
  -6  -7  -5 1.99041 4.67502   1
  -7  -7  -5 -1.6145  4.9222   1
   7   7   5 3.75721 7.83658   2
   5  -8  -5 42.5753  8.3936   1
  -5  -8   5 39.5785  6.9145   1
   5   8  -5 29.6618  9.6745   1
   4  -8  -5 9.41784 5.64825   1
  -4  -8   5 8.88597 4.83341   1
   4   8  -5 5.96240 7.04834   1
   3  -8  -5 4.62320 4.71750   1
  -3  -8   5 -1.7923  4.0087   1
   3   8  -5 -5.3043  6.4118   1
   2  -8  -5 26.6675  5.8805   1
  -2  -8   5 27.5185  5.3138   1
   2  -8  -5 28.7297  6.3135   4
   2   8  -5 23.5297  7.6121   1
  -1  -8   5 9.90377 3.90129   1
   1  -8  -5 3.61265 4.35210   1
   1  -8  -5 6.59402 4.44581   4
   1   8  -5 10.2869  6.1702   1
   0  -8   5 4.57356 3.52040   1
   0  -8  -5 3.62942 4.18165   1
   0  -8  -5 -4.9032  4.0216   4
   0   8   5 -1.5918  6.3843   2
  -1  -8  -5 -2.7703  3.9044   1
  -1  -8  -5 -1.1003  4.5658   4
   1  -8   5 3.78675 3.89528   1
   2  -8   5 274.749  21.624   1
  -2  -8  -5 259.268  21.534   1
  -3  -8  -5 14.7934  5.1874   1
  -4  -8  -5 4.95050 4.65465   1
  -5  -8  -5 22.5241  5.5245   1
   3  -9  -5 10.4386  6.0141   1
  -3  -9   5 12.9386  5.3260   1
   3   9  -5 2.18225 8.00474   1
  -2  -9   5 22.3725  5.4712   1
   2  -9  -5 49.4098  7.5409   1
  -1  -9   5 -2.7904  3.9913   1
   1  -9  -5 -2.3162  4.9681   1
   0  -9  -5 9.23707 5.14616   1
   0  -9   5 5.21408 4.49241   1
   1  -9   5 11.0810  5.0096   1
  -1  -9  -5 25.0140  5.7157   1
   1   9   5 15.3453  9.3326   2
  -2  -9  -5 -5.5380  4.4667   1
   2   9   5 14.9513  9.5840   2
  -3  -9  -5 16.5210  5.8019   1
 -11   0   6 8.69346 6.67376   1
  10   0  -6 95.2648 12.2613   1
 -10   0   6 81.1533 11.7218   1
   9   0  -6 -1.1657  5.6164   1
  -9   0   6 3.25802 5.96958   1
  -8   0   6 771.856  57.574   1
   8   0  -6 757.049  57.473   1
  -7   0   6 1809.29  128.70   1
   7   0  -6 1736.15  128.53   1
  -6   0   6 522.734  39.853   1
   6   0  -6 530.028  39.854   1
   5   0  -6 891.032  62.544   1
  -5   0   6 812.615  62.336   1
  -4   0   6 1157.64   85.16   1
   4   0  -6 1194.33   85.23   1
   3   0  -6 74.0807  7.1261   1
  -3   0   6 64.3715  7.1086   1
   2   0  -6 563.647  38.934   1
  -2   0   6 502.829  38.841   1
   1   0  -6 459.012  31.401   1
  -1   0   6 437.206  31.380   1
  -1   0   6 435.890  31.202   1
   1   0  -6 392.780  31.424   1
   0   0   6 419.276  39.781   2
   0   0   6 442.015  33.747   1
   0   0  -6 529.791  40.847   3
   0   0   6 545.095  40.861   3
   0   0  -6 460.164  34.046   1
   0   0  -6 443.030  33.909   1
   1   0   6 2553.10  207.44   3
  -1   0  -6 2636.16  207.34   3
   1   0   6 2076.78  201.48   2
   2   0   6 3726.29  339.88   2
  -2   0  -6 4268.81  349.89   3
   2   0   6 4274.34  349.99   3
   3   0   6 436.145  37.774   2
  -4   0  -6 422.015  28.837   1
  -4   0  -6 366.239  28.827   1
   4   0   6 395.923  34.626   2
   5   0   6 417.261  36.896   2
  -5   0  -6 417.018  30.864   1
   6   0   6 2866.00  245.72   2
  -6   0  -6 3008.58  210.35   1
  -7   0  -6 366.300  30.188   1
   7   0   6 422.917  36.113   2
   8   0   6 1564.93  132.52   2
  -8   0  -6 1558.08  113.29   1
  -9   0  -6 0.23423 4.97224   1
   9   0   6 7.80173 6.51494   2
 -10   0  -6 1.26553 5.66189   1
 -11  -1   6 -9.6441  6.3259   1
 -11   1   6 0.92003 7.16875   1
 -10  -1   6 5.57435 6.40063   1
  10  -1  -6 2.69646 6.35662   1
  10   1  -6 -2.0049  6.1894   1
 -10   1   6 0.79077 6.03192   1
   9  -1  -6 151.490  15.964   1
  -9  -1   6 159.277  16.131   1
   9   1  -6 167.926  16.658   1
  -9   1   6 169.701  16.540   1
   8  -1  -6 216.319  18.446   1
  -8  -1   6 205.074  18.479   1
  -8   1   6 178.884  18.334   1
   8   1  -6 221.465  19.050   1
  -7  -1   6 260.182  26.003   1
   7  -1  -6 359.231  26.437   1
  -7   1   6 363.408  26.862   1
   7   1  -6 332.467  26.791   1
  -6  -1   6 285.643  23.752   1
   6  -1  -6 302.546  23.801   1
  -6   1   6 300.391  24.015   1
   6   1  -6 306.371  24.205   1
   5  -1  -6 28.9015  4.8302   1
  -5  -1   6 23.9646  4.5342   1
  -5   1   6 15.8799  4.4818   1
   5   1  -6 23.7903  4.8158   1
   4  -1  -6 889.294  66.302   1
  -4  -1   6 956.253  66.428   1
   4   1  -6 907.947  66.566   1
  -4   1   6 891.546  66.434   1
   3  -1  -6 5271.19  387.69   1
  -3  -1   6 5727.67  387.79   1
  -3   1   6 5416.23  387.83   1
   3   1  -6 5329.38  387.92   1
   2  -1  -6 570.918  47.710   2
   2  -1  -6 566.352  41.376   1
  -2  -1   6 607.896  41.448   1
   2   1  -6 619.701  41.667   1
  -2   1   6 549.995  44.408   4
  -2   1   6 501.495  41.436   1
   1  -1  -6 2916.21  214.78   1
  -1  -1   6 3368.27  257.32   3
  -1  -1   6 2990.02  214.86   1
   1  -1  -6 3079.17  250.40   2
  -1  -1   6 3034.97  214.77   1
  -1   1   6 2893.63  214.62   1
   1   1  -6 3117.35  214.94   1
  -1   1   6 2965.57  214.98   1
  -1   1   6 2774.76  250.17   2
   1   1  -6 2978.99  214.98   1
   0  -1   6 104.227   9.311   1
   0  -1   6 117.793  10.110   4
   0  -1   6 136.143  11.350   3
   0  -1   6 138.327   9.164   1
   0  -1  -6 103.223   9.337   1
   0   1  -6 144.388  11.309   3
   0   1   6 127.844   9.278   1
   0   1   6 119.507   9.638   1
   0   1   6 136.970  11.322   3
   0   1   6 124.477  11.579   2
   0   1  -6 129.896   9.503   1
   0   1  -6 122.675   9.613   1
  -1  -1  -6 1837.05  134.36   1
   1  -1   6 1737.60  161.70   3
  -1  -1  -6 2135.00  161.58   3
  -1   1  -6 1717.93  146.54   4
   1   1   6 1947.81  161.64   3
   1   1   6 1780.92  157.35   2
  -1   1  -6 2047.68  161.68   3
  -2  -1  -6 1326.12   87.06   1
   2  -1   6 1058.33  105.02   3
  -2  -1  -6 1310.18  104.95   3
   2  -1   6 1137.65  101.82   2
  -2   1  -6 1278.99  105.18   3
   2   1   6 1141.22  102.30   2
   2   1   6 1265.40  105.11   3
  -3  -1  -6 2514.86  175.28   1
  -3  -1  -6 2645.19  175.23   1
   3  -1   6 2501.71  204.58   2
   3   1   6 2276.20  210.83   3
   3   1   6 2329.82  205.12   2
   4  -1   6 977.071  80.286   2
  -4  -1  -6 1023.92   68.59   1
  -4  -1  -6 916.258  68.615   1
   4   1   6 925.698  80.965   2
  -4   1  -6 915.838  68.322   1
  -5  -1  -6 28.1129  4.3813   1
   5  -1   6 32.7431  5.5926   2
   5   1   6 35.4913  6.8181   2
  -6  -1  -6 85.7506  9.9845   1
   6  -1   6 119.170  11.691   2
  -6   1  -6 84.7693 10.1400   1
   6   1   6 116.261  13.261   2
  -7  -1  -6 699.823  52.959   1
   7  -1   6 732.261  61.759   2
  -7   1  -6 733.730  52.936   1
   7   1   6 689.904  62.682   2
  -8  -1  -6 -9.7211  4.9772   1
   8  -1   6 9.76416 5.30838   2
  -8   1  -6 0.15979 4.75771   1
   8   1   6 16.7659  7.2864   2
  -9  -1  -6 26.1118  6.5730   1
  -9   1  -6 15.9456  6.0937   1
   9   1   6 30.9506  8.6207   2
 -10  -1  -6 -6.6379  5.4155   1
 -10   1  -6 -2.3990  5.6535   1
  10   1   6 -1.9021  7.2525   2
 -10  -2   6 26.2257  7.9462   1
 -10   2   6 26.0852  8.1244   1
  10   2  -6 29.2253  8.3125   1
   9  -2  -6 1.81038 5.66129   1
  -9  -2   6 4.22159 5.63641   1
   9   2  -6 5.75090 6.40291   1
  -9   2   6 0.24641 5.83488   1
  -8  -2   6 350.149  29.614   1
   8  -2  -6 365.059  29.485   1
  -8   2   6 399.651  30.294   1
   8   2  -6 360.242  30.163   1
  -7  -2   6 277.484  24.265   1
   7  -2  -6 310.869  24.286   1
  -7   2   6 300.056  24.717   1
   7   2  -6 299.201  24.975   1
  -6  -2   6 628.031  44.934   1
   6  -2  -6 492.905  44.383   1
  -6   2   6 636.960  45.282   1
   6   2  -6 639.642  45.538   1
  -5  -2   6 26.3428  5.0893   1
   5  -2  -6 36.0817  5.3512   1
   5  -2  -6 33.4612  3.6914   2
   5   2  -6 31.1925  5.8617   1
  -5   2   6 27.0926  5.3260   1
   4  -2  -6 2403.03  193.84   2
  -4  -2   6 2372.09  167.46   1
   4  -2  -6 2290.20  167.39   1
   4   2  -6 2418.47  167.92   1
  -4   2   6 2219.20  181.62   4
  -4   2   6 2295.41  167.64   1
   3  -2  -6 53.7369  5.5459   1
   3  -2  -6 42.0055  5.1371   2
  -3  -2   6 48.4923  5.3501   1
   3   2  -6 45.6597  5.8687   1
  -3   2   6 39.4448  4.6280   4
   2  -2  -6 260.037  22.403   2
  -2  -2   6 242.619  19.503   1
   2   2  -6 262.983  20.013   1
  -2   2   6 279.205  20.656   4
  -2   2   6 248.689  22.069   2
  -1  -2   6 25.6678  2.8227   1
   1  -2  -6 25.6270  2.7845   4
   1  -2  -6 19.8488  2.9146   1
  -1  -2   6 30.9492  2.8305   3
   1   2  -6 23.4737  3.4314   1
  -1   2   6 14.6060  3.1731   2
   0  -2   6 476.532  38.133   4
   0  -2   6 511.447  34.848   1
   0  -2   6 486.593  35.316   1
   0  -2  -6 454.836  35.018   1
   0  -2   6 411.263  41.976   3
   0   2   6 516.641  42.005   3
   0   2   6 426.066  41.278   2
   0   2  -6 556.619  41.918   3
   0   2  -6 533.187  35.177   1
   0   2  -6 471.703  35.436   1
   1  -2   6 835.983  56.837   1
  -1  -2  -6 751.946  56.794   1
   1  -2   6 697.203  62.080   4
   1  -2   6 674.166  68.489   3
   1  -2   6 721.533  56.621   1
  -1  -2  -6 906.944  68.341   3
   1   2   6 850.955  68.422   3
  -1   2  -6 821.162  57.166   1
  -1   2  -6 843.140  62.064   4
  -1   2  -6 805.713  68.457   3
   1   2   6 821.228  56.878   1
  -1   2  -6 809.212  56.743   1
   1   2   6 769.612  67.118   2
  -2  -2  -6 43.3940  4.4100   1
  -2   2  -6 35.9028  3.4114   1
   2   2   6 50.5674  5.1881   3
  -2   2  -6 26.0808  4.5434   3
  -2   2  -6 28.9565  3.6416   1
   2   2   6 41.3454  6.0882   2
  -2   2  -6 44.4397  4.3845   4
  -3  -2  -6 18.4980  2.8948   1
   3   2   6 19.2717  2.5786   1
   3   2   6 17.2900  3.6002   3
  -3   2  -6 17.9276  2.3268   1
  -3   2  -6 15.3113  3.0194   4
   3   2   6 23.8470  5.1678   2
   4  -2   6 652.288  52.851   2
  -4  -2  -6 690.856  45.559   1
   4   2   6 520.066  54.056   2
  -4   2  -6 616.884  45.118   1
   5  -2   6 1.17576 2.73577   2
  -5  -2  -6 1.78566 3.05401   1
   5   2   6 12.5035  5.3364   2
   6  -2   6 246.427  23.011   2
  -6  -2  -6 222.211  20.316   1
   6   2   6 324.475  26.186   2
   7  -2   6 511.552  45.285   2
  -7  -2  -6 534.638  39.845   1
  -8  -2  -6 5.87728 5.29021   1
   8   2   6 15.8385  7.7472   2
  -8   2  -6 10.2159  5.0727   1
  -9  -2  -6 241.564  20.398   1
  -9   2  -6 224.768  20.302   1
   9   2   6 228.619  25.142   2
 -10  -2  -6 19.3395  7.1901   1
  10   2   6 34.4492 10.1239   2
 -10   2  -6 23.7497  6.7136   1
 -10  -3   6 25.8213  8.2310   1
  10   3  -6 33.0198  9.0998   1
 -10   3   6 27.9659  8.6778   1
  -9  -3   6 22.4298  7.3015   1
   9  -3  -6 26.9140  7.1480   1
  -9   3   6 18.7778  7.4276   1
   9   3  -6 30.9466  8.2139   1
   8  -3  -6 150.341  15.388   1
  -8  -3   6 139.567  15.271   1
   8   3  -6 150.933  16.264   1
  -8   3   6 185.867  16.609   1
   7  -3  -6 77.3200 10.3243   1
  -7  -3   6 102.170  11.190   1
   7   3  -6 108.397  12.249   1
  -7   3   6 96.1801 11.5909   1
   6  -3  -6 915.331  69.443   1
  -6  -3   6 905.673  69.448   1
   6   3  -6 988.086  70.490   1
  -6   3   6 975.641  70.165   1
   5  -3  -6 2.95595 3.53431   1
  -5  -3   6 7.05056 3.95289   1
   5   3  -6 13.0998  4.8547   1
   4  -3  -6 225.038  18.467   1
  -4  -3   6 219.208  18.402   1
   4   3  -6 247.769  19.354   1
  -4   3   6 229.279  19.040   4
   3  -3  -6 -2.2370  2.3605   1
  -3  -3   6 2.15110 2.58284   1
  -3   3   6 3.05628 2.13016   4
   3   3  -6 5.47506 3.52414   1
  -2  -3   6 596.799  54.505   3
   2  -3  -6 583.157  50.109   4
   2  -3  -6 628.780  46.369   1
  -2  -3   6 684.547  46.288   1
   2   3  -6 631.271  47.049   1
  -2   3   6 696.903  53.600   2
   1  -3  -6 6.46367 2.08192   1
  -1  -3   6 7.68612 1.80819   1
   1  -3  -6 2.31470 1.74003   4
   1   3  -6 5.27490 2.93464   1
  -1   3   6 3.38488 2.31824   2
   0  -3   6 395.213  32.339   4
   0  -3   6 351.245  29.454   1
   0  -3  -6 387.622  29.712   1
   0   3   6 435.351  35.424   2
   0   3   6 412.215  35.454   3
   0   3  -6 409.058  30.431   1
   0   3  -6 465.391  35.274   3
   1  -3   6 3593.13  278.90   4
  -1  -3  -6 3387.08  255.84   1
   1   3   6 3149.74  298.91   2
  -1   3  -6 3784.32  256.41   1
  -1   3  -6 3750.87  306.98   3
   1   3   6 3862.91  306.95   3
  -2  -3  -6 208.133  16.476   1
  -2  -3  -6 242.283  19.699   3
   2  -3   6 195.453  16.224   1
   2  -3   6 235.469  16.735   1
  -2   3  -6 193.810  20.127   3
   2   3   6 249.128  20.207   3
   2   3   6 239.236  21.119   2
  -2   3  -6 195.366  16.775   1
  -2   3  -6 227.171  18.184   4
  -3  -3  -6 269.346  18.569   1
   3   3   6 212.855  22.930   2
   3   3   6 240.096  22.526   3
  -4  -3  -6 359.126  26.492   1
   4   3   6 344.073  32.407   2
  -5  -3  -6 175.641  14.879   1
   5   3   6 190.036  19.535   2
  -6  -3  -6 567.046  43.970   1
   6   3   6 619.859  52.971   2
  -7  -3  -6 98.1273 11.5022   1
   7   3   6 129.196  15.768   2
  -8  -3  -6 37.8830  7.2135   1
   8   3   6 57.1146 11.1686   2
  -9  -3  -6 2.56491 5.77634   1
  -9   3  -6 11.2055  6.2414   1
   9   3   6 20.1235  8.6177   2
 -10  -3  -6 29.5573  7.5862   1
 -10   3  -6 18.5607  7.4800   1
  10   3   6 22.7320  9.6596   2
 -10  -4   6 0.22116 6.20200   1
 -10   4   6 -7.6295  6.9152   1
  10   4  -6 -2.1624  7.6421   1
   9  -4  -6 9.55920 6.52642   1
  -9  -4   6 19.7739  6.4365   1
  -9   4   6 4.24680 6.91495   1
   9   4  -6 11.6189  7.2911   1
  -8  -4   6 10.5674  5.8273   1
   8  -4  -6 9.00600 5.74832   1
  -8   4   6 13.3602  6.7989   1
   8   4  -6 -6.4729  6.1632   1
  -7  -4   6 9.57882 5.29345   1
   7  -4  -6 9.72539 5.23707   1
   7   4  -6 13.3619  6.7564   1
  -7   4   6 3.04326 5.66257   1
  -6  -4   6 200.384  17.057   1
   6  -4  -6 172.134  16.895   1
   6   4  -6 207.881  18.829   1
   5  -4  -6 73.7054  8.9316   1
  -5  -4   6 86.4227  9.3875   1
   5   4  -6 73.9112 10.2170   1
  -4  -4   6 166.694  14.359   1
   4  -4  -6 178.717  14.616   1
   4   4  -6 160.329  15.639   1
   3  -4  -6 93.7131  9.3381   1
  -3  -4   6 98.9120  8.9945   1
   3  -4  -6 84.5733  9.0788   4
  -3   4   6 103.929   8.998   2
   3   4  -6 87.4139 10.1785   1
   2  -4  -6 8.41995 2.93718   1
   2   4  -6 15.1589  4.1765   1
  -1  -4   6 542.240  38.907   1
   1  -4  -6 542.651  39.297   1
   1  -4  -6 557.014  42.456   4
  -1   4   6 519.049  45.835   2
   1   4  -6 509.184  40.078   1
   0  -4  -6 114.774  11.134   1
   0   4  -6 150.585  12.406   1
   0   4   6 137.605  12.933   3
   0   4  -6 151.757  12.494   3
   1  -4   6 262.113  21.237   4
   1  -4   6 254.086  19.058   1
  -1  -4  -6 279.475  19.399   1
  -1   4  -6 231.305  22.834   3
  -1   4  -6 257.769  20.075   1
   2  -4   6 142.235  10.428   1
   2  -4   6 116.425  11.693   4
  -2  -4  -6 124.232  12.262   3
  -2  -4  -6 126.327  10.515   1
  -2   4  -6 126.188  11.084   1
   2   4   6 137.662  13.982   2
   2   4   6 145.393  12.830   3
  -2   4  -6 113.505  12.721   3
   3  -4   6 480.235  32.374   1
  -3  -4  -6 433.023  32.501   1
   3   4   6 406.749  39.204   3
   4  -4   6 182.262  13.555   1
  -4  -4  -6 164.006  14.132   1
  -5  -4  -6 143.019  12.300   1
   5   4   6 132.200  16.567   2
  -6  -4  -6 405.728  33.093   1
   6   4   6 478.893  40.904   2
   7   4   6 77.6214 12.9617   2
  -8  -4  -6 222.121  19.680   1
   8   4   6 232.853  25.165   2
  -9  -4  -6 108.253  12.440   1
   9   4   6 105.439  17.073   2
  -9  -5   6 11.1407  6.5627   1
  -9   5   6 18.2276  8.0436   1
   9   5  -6 6.76177 8.25590   1
  -8  -5   6 1.61434 5.67996   1
   8  -5  -6 -3.9816  5.4405   1
   8   5  -6 -1.4300  6.9562   1
  -8   5   6 1.86346 6.48143   1
  -7  -5   6 105.370  12.572   1
   7  -5  -6 136.418  13.446   1
   6  -5  -6 -4.1341  4.6754   1
   6   5  -6 12.9044  6.8027   1
   5  -5  -6 355.329  27.344   1
  -5  -5   6 339.007  26.719   1
   5   5  -6 323.325  28.485   1
   4  -5  -6 112.113  10.687   1
  -4  -5   6 92.7089  9.8983   1
   4   5  -6 96.3595 11.8890   1
   3  -5  -6 419.181  32.035   1
   3  -5  -6 394.213  34.380   4
  -3  -5   6 425.754  31.528   1
  -3   5   6 438.947  36.016   2
   3   5  -6 426.854  33.267   1
   2  -5  -6 609.197  44.919   1
   2  -5  -6 609.731  48.584   4
  -2  -5   6 613.647  44.425   1
   2   5  -6 606.866  45.959   1
  -2   5   6 599.789  51.811   2
   1  -5  -6 328.537  24.604   4
   1  -5  -6 264.098  22.731   1
  -1  -5   6 292.573  24.424   4
  -1  -5   6 295.539  22.337   1
  -1   5   6 316.971  26.968   2
   1   5  -6 298.607  23.882   1
   0  -5   6 101.721   9.481   4
   0  -5  -6 91.8064  8.8968   1
   0  -5   6 91.6109  8.5232   1
   0   5  -6 113.375  10.399   1
   0   5   6 103.905   9.941   3
   0   5   6 112.504  11.978   2
   1  -5   6 124.236   9.781   1
   1  -5   6 102.882  10.932   4
   1   5   6 133.813  11.696   3
  -1   5  -6 99.5768 10.9494   1
   2  -5   6 3.69357 3.62190   4
   2  -5   6 13.2807  2.9065   1
  -2   5  -6 11.6394  4.1741   1
   3  -5   6 16.5184  3.2731   1
  -3  -5  -6 11.4508  3.3806   1
   3   5   6 8.21994 3.51868   3
  -4  -5  -6 7.28684 3.55571   1
  -6  -5  -6 83.3703  9.1413   1
   6   5   6 69.7688 12.5269   2
  -7  -5  -6 5.81958 5.08568   1
   7   5   6 12.9582  7.7746   2
  -8  -5  -6 9.54086 5.84376   1
   8   5   6 10.4419  8.7000   2
  -9  -5  -6 7.14615 6.18308   1
   9   5   6 15.8493  9.8394   2
   8  -6  -6 12.7220  6.8508   1
  -8  -6   6 9.70541 6.05505   1
   8   6  -6 17.1187  8.3175   1
  -7  -6   6 55.1931  8.6658   1
   7  -6  -6 61.1530  9.5158   1
   7   6  -6 51.3660 10.2322   1
   6  -6  -6 8.20420 5.99781   1
  -6  -6   6 12.1418  5.2651   1
   6   6  -6 -0.9590  6.3989   1
  -5  -6   6 9.23195 4.73575   1
   5  -6  -6 8.38243 5.04688   1
   5   6  -6 5.83294 6.48054   1
   4  -6  -6 83.8290  9.2578   1
  -4  -6   6 72.4404  8.1164   1
   4   6  -6 56.1412 10.1178   1
   3  -6  -6 61.5827  7.3680   1
  -3  -6   6 46.6596  6.1468   1
   3  -6  -6 54.2228  7.2680   4
   3   6  -6 43.2077  8.2320   1
   2  -6  -6 131.101  13.451   1
   2  -6  -6 170.344  14.528   4
  -2  -6   6 164.806  12.956   1
   2   6  -6 158.949  14.997   1
  -1  -6   6 24.3609  4.2153   4
   1  -6  -6 13.4924  3.8961   4
   1  -6  -6 10.2975  4.0350   1
  -1   6   6 19.9486  5.3801   2
  -1   6   6 12.5808  3.4511   3
   1   6  -6 14.9368  5.1536   1
   0  -6  -6 33.0665  5.2935   4
   0  -6   6 36.1172  4.5122   1
   0  -6  -6 35.8889  5.1769   1
   0  -6   6 28.7967  5.1863   4
   0   6   6 59.5806  8.3049   2
   0   6   6 36.5230  4.9647   3
   0   6  -6 29.0691  6.2685   1
  -1  -6  -6 852.296  59.008   1
   1  -6   6 829.376  58.652   1
   1  -6   6 780.245  64.298   4
   1   6   6 756.446  70.067   3
  -1   6  -6 825.657  60.034   1
   2  -6   6 219.869  17.784   4
  -2  -6  -6 181.414  15.735   1
   2   6   6 184.264  18.604   3
   3  -6   6 48.3272  7.2614   4
   3  -6   6 52.4079  6.1237   1
  -3  -6  -6 57.7692  6.2694   1
   3   6   6 37.7206  6.2896   3
  -4  -6  -6 167.537  14.238   1
  -5  -6  -6 7.00840 4.24712   1
  -6  -6  -6 51.7456  6.9816   1
   6   6   6 32.8063  9.7117   2
  -7  -6  -6 6.45252 5.00913   1
   7   6   6 6.99510 7.92646   2
  -8  -6  -6 46.5789  8.1119   1
   8   6   6 55.0738 13.0287   2
  -7  -7   6 -1.2780  5.2924   1
   7  -7  -6 4.66291 6.37829   1
   7   7  -6 -5.1754  7.7238   1
   6  -7  -6 217.787  19.652   1
  -6  -7   6 203.190  18.081   1
   6   7  -6 202.399  20.867   1
   5  -7  -6 122.633  12.378   1
  -5  -7   6 90.5314 10.6160   1
   5   7  -6 89.5409 13.3091   1
   4  -7  -6 78.8848  9.6457   1
  -4  -7   6 73.4601  8.6578   1
   4   7  -6 65.9843 11.2692   1
   3  -7  -6 95.4708 10.7107   1
   3  -7  -6 95.5998 10.8334   4
  -3  -7   6 120.558  10.191   1
   3   7  -6 78.1251 11.7958   1
   2  -7  -6 17.6954  4.7872   1
  -2  -7   6 3.71811 4.10899   4
  -2  -7   6 13.5017  4.0989   1
   2  -7  -6 13.2747  4.5966   4
   2   7  -6 8.63631 5.46859   1
  -1  -7   6 32.9853  5.9127   4
   1  -7  -6 35.4866  6.0122   4
  -1  -7   6 45.1023  5.4719   1
   1  -7  -6 35.1196  5.9360   1
   1   7  -6 39.0905  7.4159   1
  -1   7   6 40.2954  5.4676   3
  -1   7   6 47.7367  7.9622   2
   0  -7   6 35.3864  4.7617   1
   0  -7  -6 21.1323  5.1006   1
   0  -7  -6 29.4869  5.6305   4
   0  -7   6 28.9523  5.7598   4
   0   7  -6 34.8599  7.0337   1
   0   7   6 46.5034  8.5720   2
   1  -7   6 251.973  19.742   1
   1  -7   6 248.630  21.947   4
  -1  -7  -6 243.007  19.967   1
   1   7   6 268.547  25.854   2
  -1   7  -6 249.851  21.514   1
  -2  -7  -6 3.14410 3.54803   1
   2  -7   6 1.89498 4.59069   4
   2  -7   6 3.81727 3.68294   1
  -3  -7  -6 14.4273  4.9335   1
   3  -7   6 35.4222  5.3034   1
   3  -7   6 34.4564  6.3105   4
  -4  -7  -6 104.367  10.349   1
  -5  -7  -6 18.0367  5.0225   1
  -6  -7  -6 -0.1042  4.5545   1
   6   7   6 5.92682 7.99028   2
  -7  -7  -6 3.77820 5.13868   1
   7   7   6 19.4665  8.9775   2
   5  -8  -6 4.41310 6.30455   1
  -5  -8   6 10.3174  5.2347   1
   5   8  -6 12.1769  8.4187   1
  -4  -8   6 0.52733 4.45859   1
   4  -8  -6 6.27645 5.53965   1
   4   8  -6 -5.2189  7.0054   1
  -3  -8   6 0.55246 4.15686   1
   3  -8  -6 16.5845  5.6128   1
   3   8  -6 8.45204 7.32827   1
   2  -8  -6 112.393  11.494   1
   2  -8  -6 101.927  11.829   4
  -2  -8   6 112.848  10.586   1
   2   8  -6 93.0584 12.8488   1
   1  -8  -6 19.7808  5.3047   1
   1  -8  -6 18.6966  5.1736   4
  -1  -8   6 16.2604  4.4292   1
   1   8  -6 23.8874  7.2375   1
   0  -8   6 10.5833  3.7868   1
   0  -8  -6 8.78523 4.67085   4
   0  -8  -6 6.87500 4.68392   1
   0   8   6 -1.3344  6.5077   2
   0   8  -6 3.23350 5.81378   1
   1  -8   6 21.2861  4.5777   1
  -1  -8  -6 4.71740 4.64192   1
  -1  -8  -6 6.95813 5.07634   4
   1   8   6 2.11896 7.37941   2
   2  -8   6 14.2999  4.6365   1
  -2  -8  -6 4.46814 4.54754   1
   2   8   6 18.8744  9.5332   2
  -3  -8  -6 464.830  37.835   1
   3   8   6 557.371  47.701   2
  -4  -8  -6 -2.5244  4.5330   1
   4   8   6 8.99649 8.23527   2
  -5  -8  -6 21.1644  5.6818   1
   5   8   6 24.8523 10.0265   2
  -3  -9   6 13.1459  5.3291   1
   3  -9  -6 11.1074  6.0073   1
   3   9  -6 14.0162  8.5889   1
  -2  -9   6 15.0189  4.7496   1
   2  -9  -6 18.4135  6.2726   1
   2   9  -6 15.5113  8.0918   1
   1  -9  -6 8.27405 5.46421   1
  -1  -9   6 11.2832  4.8416   1
   0  -9   6 6.08233 4.36792   1
   0  -9  -6 0.19363 4.72569   1
  -1  -9  -6 20.1507  6.1348   1
   1   9   6 17.7987  9.3179   2
  -2  -9  -6 -2.2651  4.8652   1
   2   9   6 7.22258 9.28174   2
 -11   0   7 5.16095 6.96221   1
  10   0  -7 7.45455 6.29757   1
 -10   0   7 0.33150 5.98342   1
   9   0  -7 2.09835 5.40687   1
  -9   0   7 7.37933 5.71039   1
   8   0  -7 -2.6045  4.7315   1
  -8   0   7 8.10037 5.69437   1
  -7   0   7 13.4695  5.7140   1
   7   0  -7 18.4720  5.6427   1
  -6   0   7 2.22350 3.87205   1
   6   0  -7 1.68323 3.73659   1
  -5   0   7 0.25767 3.02356   1
   5   0  -7 0.07253 3.16932   1
   4   0  -7 -1.8204  2.7128   1
  -4   0   7 -4.4004  2.5496   1
   3   0  -7 0.24259 2.26787   1
  -3   0   7 0.77603 2.53522   1
   2   0  -7 0.68481 1.73359   1
  -2   0   7 0.42623 1.84438   1
   1   0  -7 0.23324 1.35814   1
   1   0  -7 -0.5819  1.5139   1
  -1   0   7 -0.8230  1.4436   1
  -1   0   7 0.81990 1.07465   1
  -1   0   7 1.39957 1.17751   3
   0   0   7 6.24198 1.34850   3
   0   0  -7 0.16217 1.16228   3
   0   0  -7 -0.7384  1.2047   1
   0   0   7 0.99645 0.70399   1
   0   0  -7 -0.0935  0.6353   4
   0   0  -7 2.06477 1.01920   1
   1   0   7 -1.9374  1.5501   2
  -1   0  -7 -1.2141  1.0382   3
   1   0   7 -0.2439  1.1849   3
   2   0   7 -1.3137  2.2295   2
   2   0   7 0.91005 1.81810   3
  -2   0  -7 -0.9376  1.5834   3
   3   0   7 -0.1143  2.8198   2
   3   0   7 -2.2758  1.9560   3
   4   0   7 1.14270 3.06034   2
  -4   0  -7 0.55941 1.66692   1
  -4   0  -7 -2.7453  1.5407   1
  -5   0  -7 1.71394 2.25512   1
  -5   0  -7 1.68047 2.47648   1
   5   0   7 -3.8783  3.6184   2
   6   0   7 6.31594 4.90026   2
  -6   0  -7 -2.1312  3.2160   1
   7   0   7 6.01075 5.37290   2
  -7   0  -7 1.69995 4.13179   1
  -8   0  -7 6.12836 4.86733   1
  -9   0  -7 0.05933 4.89939   1
   9   0   7 4.43713 6.35189   2
 -10  -1   7 60.0822 10.8408   1
  10  -1  -7 76.4890 11.4205   1
  10   1  -7 89.3153 11.9600   1
 -10   1   7 92.2159 11.9678   1
  -9  -1   7 11.7471  5.9979   1
   9  -1  -7 10.6303  6.2025   1
  -9   1   7 10.6916  6.3787   1
   9   1  -7 6.51896 6.20017   1
  -8  -1   7 3.85449 5.31768   1
   8  -1  -7 8.27390 5.54534   1
  -8   1   7 6.08593 5.23511   1
   8   1  -7 -0.0472  5.3560   1
  -7  -1   7 41.7966  7.6630   1
   7  -1  -7 46.1802  7.3324   1
   7   1  -7 37.6245  7.8718   1
  -7   1   7 50.1164  7.8557   1
   6  -1  -7 9.48218 4.43470   1
  -6  -1   7 7.75521 4.33366   1
   6   1  -7 6.87451 4.33470   1
  -6   1   7 11.7889  4.7501   1
   5  -1  -7 27.9028  4.8754   1
  -5  -1   7 24.9736  4.9160   1
  -5   1   7 20.7919  4.7237   1
   5   1  -7 28.8302  5.2478   1
   4  -1  -7 762.244  55.191   1
  -4  -1   7 757.578  55.178   1
  -4   1   7 698.975  55.204   1
   4   1  -7 793.964  55.541   1
  -3  -1   7 433.269  32.206   1
   3  -1  -7 431.954  32.154   1
   3   1  -7 411.290  32.389   1
  -3   1   7 453.501  32.405   1
   2  -1  -7 1339.00   97.60   1
  -2  -1   7 1405.53   97.62   1
   2   1  -7 1423.44   97.86   1
  -2   1   7 1296.72  105.55   4
  -2   1   7 1336.73   97.73   1
  -1  -1   7 16.7886  2.3825   1
   1  -1  -7 12.6946  2.2192   1
  -1  -1   7 17.8791  2.4697   1
   1   1  -7 23.5976  2.8577   1
   1   1  -7 12.3436  2.5988   1
  -1   1   7 12.5844  2.6094   1
  -1   1   7 18.7520  2.7333   2
   0  -1  -7 463.678  38.130   1
   0  -1   7 590.307  45.957   3
   0  -1   7 507.726  38.031   1
   0  -1   7 480.132  41.462   4
   0  -1   7 622.670  37.949   1
   0  -1  -7 523.416  45.885   3
   0   1   7 515.163  38.334   1
   0   1  -7 575.970  38.304   1
   0   1   7 453.721  37.994   1
   0   1   7 604.303  45.927   3
   0   1   7 462.524  44.908   2
   0   1  -7 552.103  38.387   1
   1  -1   7 80.2845  8.9064   3
  -1  -1  -7 89.0044  6.8668   1
  -1   1  -7 75.6304  7.6963   4
  -1   1  -7 104.065   8.951   3
   1   1   7 87.5221  9.3474   2
   1   1   7 111.018   9.003   3
   2  -1   7 1174.97  106.80   2
  -2  -1  -7 1468.04  110.09   3
   2  -1   7 1135.43  110.15   3
  -2  -1  -7 1375.69   91.22   1
  -2   1  -7 1407.42  110.28   3
   2   1   7 1136.35  110.05   3
   2   1   7 1231.88  107.33   2
   3  -1   7 1787.89  155.18   2
  -3  -1  -7 2060.40  132.78   1
  -3  -1  -7 1942.33  132.81   1
   3   1   7 1679.05  160.01   3
   3   1   7 1809.11  155.84   2
   4  -1   7 92.8772 10.1757   2
  -4  -1  -7 106.165   8.225   1
  -4  -1  -7 100.545   8.376   1
   4   1   7 117.123  11.650   2
  -4   1  -7 73.6409  7.6781   1
   5  -1   7 857.246  73.050   2
  -5  -1  -7 934.998  62.397   1
   5   1   7 824.051  73.851   2
  -5   1  -7 821.927  62.047   1
   6  -1   7 345.111  31.470   2
  -6  -1  -7 354.707  26.671   1
   6   1   7 325.860  32.327   2
  -6   1  -7 365.738  26.559   1
   7  -1   7 10.7970  5.3035   2
  -7  -1  -7 1.81034 4.62443   1
  -7   1  -7 8.35792 4.29755   1
  -8  -1  -7 2.05309 5.16735   1
   8  -1   7 7.99268 5.82479   2
   8   1   7 8.75904 6.96907   2
  -8   1  -7 9.23856 4.70084   1
  -9  -1  -7 13.1807  5.8550   1
  -9   1  -7 10.1746  5.5366   1
   9   1   7 22.1227  7.9309   2
 -10  -1  -7 7.08328 5.72808   1
  10   1   7 -10.814   6.955   2
  10  -2  -7 -8.7144  5.8284   1
 -10  -2   7 -5.0908  6.1058   1
  10   2  -7 5.49476 7.04037   1
 -10   2   7 -7.3017  6.4626   1
  -9  -2   7 46.9198  8.9313   1
   9  -2  -7 54.3706  8.8086   1
   9   2  -7 52.6290  9.5036   1
  -9   2   7 53.9855  9.3252   1
   8  -2  -7 139.320  13.975   1
  -8  -2   7 141.518  14.236   1
   8   2  -7 129.188  14.951   1
  -8   2   7 139.930  14.445   1
   7  -2  -7 68.9375  9.1930   1
  -7  -2   7 68.4724  9.1375   1
  -7   2   7 63.3312  9.5210   1
   7   2  -7 73.1131 10.1604   1
  -6  -2   7 1337.53   95.91   1
   6  -2  -7 1200.34   95.71   1
   6   2  -7 1331.14   96.44   1
  -6   2   7 1399.89   96.31   1
   5  -2  -7 10.3412  2.3426   2
   5  -2  -7 5.01440 3.63490   1
  -5  -2   7 12.6417  4.1231   1
  -5   2   7 3.82335 3.68574   1
  -5   2   7 6.70544 2.67999   4
   5   2  -7 8.83496 4.27472   1
   4  -2  -7 5.53460 3.18931   1
  -4  -2   7 8.47464 3.56348   1
   4  -2  -7 10.6049  2.4564   2
  -4   2   7 11.6394  3.9113   1
   4   2  -7 11.3046  4.1419   1
  -4   2   7 3.97724 2.38120   4
   3  -2  -7 93.2896  9.0573   2
  -3  -2   7 93.2325  8.6564   1
   3  -2  -7 87.2651  8.4942   1
   3   2  -7 94.5912  9.0918   1
  -3   2   7 93.5273  8.1151   4
   2  -2  -7 72.5897  7.1901   1
  -2  -2   7 75.8681  7.2365   1
  -2   2   7 86.6023  7.0115   4
   2   2  -7 83.2721  7.9563   1
   1  -2  -7 616.025  46.967   4
  -1  -2   7 615.459  51.690   3
  -1  -2   7 647.965  43.351   1
   1  -2  -7 558.944  43.475   1
  -1   2   7 585.590  50.762   2
   1   2  -7 572.155  43.858   1
   0  -2  -7 1.38684 1.32504   1
   0  -2   7 2.03542 1.48877   4
   0  -2   7 2.79951 1.74317   1
   0  -2   7 3.27284 1.00954   1
   0  -2   7 2.33307 1.36512   3
   0   2  -7 3.06582 1.61845   1
   0   2  -7 0.95711 1.82538   1
   0   2  -7 5.14518 1.28521   3
   0   2   7 -0.5328  2.0162   2
   0   2   7 4.36025 1.49752   3
  -1  -2  -7 348.278  26.634   1
   1  -2   7 319.320  32.374   3
  -1  -2  -7 413.728  32.218   3
   1   2   7 375.264  32.247   3
   1   2   7 359.789  32.088   2
  -1   2  -7 381.154  29.211   4
  -1   2  -7 330.095  26.900   1
  -1   2  -7 386.449  32.305   3
   1   2   7 386.291  26.689   1
  -1   2  -7 372.983  26.570   1
  -2  -2  -7 44.1857  4.7498   3
  -2  -2  -7 37.5926  3.7993   1
   2   2   7 30.6076  3.7525   1
  -2   2  -7 36.8988  3.8237   1
  -2   2  -7 36.6461  3.3690   1
   2   2   7 39.4386  4.9974   3
   2   2   7 36.4120  5.9152   2
  -2   2  -7 26.7187  4.5463   3
  -2   2  -7 38.7551  4.2813   4
  -3  -2  -7 2063.07  149.13   1
   3   2   7 2200.24  175.14   2
  -3   2  -7 2100.96  148.83   1
   3   2   7 1923.10  179.45   3
  -3   2  -7 2023.14  162.73   4
  -3   2  -7 2212.38  149.06   1
  -4  -2  -7 1667.40  109.98   1
   4   2   7 1320.08  132.30   3
  -4   2  -7 1518.60  109.55   1
   4   2   7 1625.01  129.59   2
  -5  -2  -7 10.1071  3.4295   1
   5  -2   7 7.60798 3.35071   2
   5   2   7 8.63875 5.19720   2
  -6  -2  -7 -6.4834  3.8395   1
   6  -2   7 -1.4957  3.4509   2
   6   2   7 2.30697 5.79770   2
  -7  -2  -7 333.949  27.564   1
   7  -2   7 353.438  31.394   2
   7   2   7 370.315  33.814   2
  -8  -2  -7 82.6414 10.2216   1
   8   2   7 92.6423 14.0213   2
  -8   2  -7 94.7116 10.4403   1
  -9  -2  -7 148.270  15.347   1
   9   2   7 162.111  19.731   2
  -9   2  -7 163.152  15.417   1
 -10  -2  -7 10.9517  6.4720   1
  10   2   7 8.56109 8.69066   2
 -10  -3   7 57.1610 10.3016   1
 -10   3   7 71.8497 11.4505   1
  10   3  -7 70.4855 11.8470   1
  -9  -3   7 4.92379 5.91837   1
   9  -3  -7 4.15659 5.74038   1
   9   3  -7 -1.0673  6.2727   1
  -9   3   7 -3.9552  6.2594   1
  -8  -3   7 64.2364  9.5395   1
   8  -3  -7 65.5329  9.6520   1
   8   3  -7 89.4523 11.5026   1
  -8   3   7 58.8905  9.8006   1
   7  -3  -7 3.92429 4.61974   1
  -7  -3   7 9.28409 5.15145   1
  -7   3   7 3.43799 5.49537   1
   7   3  -7 2.20473 5.87459   1
  -6  -3   7 401.469  32.329   1
   6  -3  -7 410.796  32.405   1
   6   3  -7 451.046  33.592   1
  -6   3   7 410.575  32.954   1
  -5  -3   7 174.449  15.179   1
   5  -3  -7 167.504  15.100   1
   5   3  -7 186.252  16.256   1
   4  -3  -7 384.384  28.554   1
  -4  -3   7 381.287  28.375   1
  -4   3   7 345.337  29.784   4
   4   3  -7 386.862  29.253   1
   3  -3  -7 1202.50   89.56   1
  -3  -3   7 1221.38   89.44   1
  -3   3   7 1295.70   96.76   4
   3   3  -7 1231.59   90.24   1
   2  -3  -7 1270.88  102.42   4
   2  -3  -7 1265.99   94.37   1
  -2  -3   7 1292.86   94.19   1
  -2  -3   7 1379.08  112.21   3
   2   3  -7 1318.48   95.05   1
  -2   3   7 1333.39  109.53   2
  -1  -3   7 323.100  28.343   3
   1  -3  -7 321.081  24.199   1
   1  -3  -7 332.676  25.942   4
  -1  -3   7 336.949  23.865   1
  -1   3   7 310.362  28.276   2
   1   3  -7 324.749  24.912   1
   0  -3   7 223.224  18.415   4
   0  -3   7 223.387  16.650   1
   0  -3   7 198.684  20.127   3
   0  -3  -7 213.101  16.938   1
   0   3  -7 224.089  17.692   1
   0   3  -7 248.530  19.897   3
   0   3   7 233.222  20.579   2
   0   3   7 242.031  20.169   3
   1  -3   7 52.1963  5.8814   4
   1  -3   7 68.3154  4.9581   1
  -1   3  -7 48.8327  6.2503   3
  -1   3  -7 44.9869  5.6927   1
   2  -3   7 395.601  27.957   1
  -2  -3  -7 380.435  28.278   1
  -2   3  -7 364.869  34.346   3
   2   3   7 395.366  34.544   2
   2   3   7 369.989  34.260   3
  -2   3  -7 385.478  28.640   1
  -2   3  -7 414.182  31.124   4
  -3  -3  -7 1426.19   95.38   1
  -3   3  -7 1437.66   95.60   1
   3   3   7 1224.71  114.80   3
   3   3   7 1209.38  112.44   2
  -4  -3  -7 125.144  11.628   1
   4   3   7 149.162  14.525   3
   4   3   7 161.504  16.180   2
  -5  -3  -7 110.720   9.894   1
   5   3   7 87.2869 13.0031   2
  -6  -3  -7 113.031  11.570   1
  -7  -3  -7 22.1801  5.8911   1
   7   3   7 30.1712  8.6180   2
  -8  -3  -7 9.77985 5.58342   1
   8   3   7 21.7248  8.4577   2
  -9  -3  -7 14.5286  6.0742   1
   9   3   7 10.9010  7.8319   2
  -9   3  -7 14.0772  6.4337   1
 -10  -3  -7 0.68581 5.70707   1
  10   3   7 4.13461 8.27378   2
   9  -4  -7 95.6197 11.7262   1
  -9  -4   7 61.4399 10.0900   1
  -9   4   7 82.2054 12.2078   1
   9   4  -7 74.2962 12.2923   1
  -8  -4   7 58.1640  9.2852   1
   8  -4  -7 70.2736  9.9874   1
   8   4  -7 79.0581 11.2222   1
  -8   4   7 54.6939  9.7919   1
   7  -4  -7 -3.7643  4.6464   1
  -7  -4   7 -1.8257  4.9575   1
  -7   4   7 2.28670 5.83974   1
   7   4  -7 2.00878 6.46746   1
  -6  -4   7 604.337  46.906   1
   6  -4  -7 636.409  47.274   1
   6   4  -7 629.815  48.323   1
  -5  -4   7 564.650  42.378   1
   5  -4  -7 561.448  42.693   1
   5   4  -7 565.555  43.770   1
  -4  -4   7 116.337  10.903   1
   4  -4  -7 129.269  11.398   1
   4   4  -7 101.200  12.169   1
   3  -4  -7 102.558  10.309   1
   3  -4  -7 99.6154 10.1668   4
  -3  -4   7 107.567   9.874   1
  -3  -4   7 126.367   9.921   3
   3   4  -7 108.509  11.225   1
  -3   4   7 98.7318 10.2252   2
   2  -4  -7 280.671  21.696   1
  -2  -4   7 283.928  21.224   1
   2  -4  -7 296.428  23.139   4
  -2   4   7 266.345  24.674   2
   2   4  -7 280.703  22.611   1
   1  -4  -7 177.543  13.809   4
   1  -4  -7 152.908  13.119   1
  -1  -4   7 162.919  12.610   1
   1   4  -7 150.219  13.990   1
   0  -4   7 1166.77   86.68   1
   0  -4  -7 1248.97   87.05   1
   0  -4   7 1285.94   94.79   4
   0   4  -7 1268.23   87.93   1
   0   4   7 1069.29  103.96   3
   0   4   7 1238.57  102.14   2
   1  -4   7 52.8880  5.8012   1
  -1  -4  -7 62.0149  6.3030   1
   1  -4   7 62.3428  6.7459   4
  -1   4  -7 74.9219  7.2663   1
   1   4   7 77.3658  7.2159   3
  -1   4  -7 62.1706  7.0261   3
   2  -4   7 128.814  10.416   1
  -2  -4  -7 130.215  10.615   1
   2   4   7 141.006  14.614   2
   2   4   7 133.741  12.977   3
  -2   4  -7 125.095  11.221   1
   3  -4   7 381.104  26.280   1
  -3  -4  -7 346.448  26.545   1
   3   4   7 322.056  32.178   3
   3   4   7 430.710  33.530   2
  -3   4  -7 325.921  27.012   1
  -4  -4  -7 16.6951  3.7501   1
   4   4   7 27.1810  6.8926   2
  -5  -4  -7 313.898  24.190   1
   5   4   7 314.508  30.571   2
  -6  -4  -7 163.678  15.792   1
   6   4   7 226.456  21.507   2
  -7  -4  -7 71.1071  8.5437   1
   7   4   7 47.1273 10.8132   2
  -8  -4  -7 141.443  14.502   1
   8   4   7 153.452  19.345   2
  -9  -4  -7 17.1193  7.0418   1
   9   4   7 23.9470  9.4722   2
  -9  -5   7 -5.6125  5.8556   1
  -9   5   7 6.56812 6.69167   1
   9   5  -7 6.29795 7.68458   1
  -8  -5   7 14.1888  6.5494   1
   8  -5  -7 14.3404  6.4621   1
  -8   5   7 7.17985 7.10248   1
   8   5  -7 8.78484 7.41346   1
   7  -5  -7 147.132  15.520   1
  -7  -5   7 147.963  14.929   1
   7   5  -7 177.150  17.369   1
   6  -5  -7 439.007  31.935   1
  -6  -5   7 353.055  30.924   1
   6   5  -7 412.708  33.197   1
   5  -5  -7 368.199  27.074   1
  -5  -5   7 315.763  26.184   1
   5   5  -7 317.815  28.160   1
  -4  -5   7 63.5485  7.5587   1
   4  -5  -7 71.4018  8.4045   1
   4   5  -7 61.8590  9.7819   1
   3  -5  -7 22.4482  4.6012   4
   3  -5  -7 37.8548  5.6496   1
  -3  -5   7 34.1286  4.6688   1
   3   5  -7 25.3228  6.3195   1
  -2  -5   7 59.7476  6.7181   1
   2  -5  -7 68.8009  7.1017   4
   2  -5  -7 62.2506  7.2392   1
   2   5  -7 67.0728  8.7466   1
   1  -5  -7 60.7695  6.4607   4
  -1  -5   7 61.7255  5.9040   1
  -1  -5   7 52.9108  6.4631   4
   1  -5  -7 49.9348  6.1522   1
   1   5  -7 50.3551  7.4389   1
  -1   5   7 62.1519  7.0669   3
   0  -5   7 15.0230  3.2599   4
   0  -5  -7 5.56623 2.87709   1
   0  -5   7 17.1484  2.6461   1
   0   5   7 6.08148 2.47819   3
   0   5  -7 7.03972 3.97086   1
   0   5  -7 3.41537 1.57734   3
   0   5   7 16.8360  4.7349   2
  -1  -5  -7 245.096  19.135   1
   1  -5   7 218.706  18.582   1
   1  -5   7 250.327  20.890   4
  -1   5  -7 251.992  19.967   1
   1   5   7 259.727  22.450   3
  -1   5  -7 249.950  22.146   3
   1   5   7 262.587  23.816   2
   2  -5   7 77.3892  7.1594   1
  -2  -5  -7 70.7670  7.3683   1
   2  -5   7 61.2055  7.9977   4
   2   5   7 75.7937  8.7203   3
   2   5   7 83.2893 11.1172   2
  -2   5  -7 61.8046  7.8532   1
  -3  -5  -7 76.7659  7.7411   1
   3  -5   7 89.8324  7.8000   1
   3   5   7 70.4597  9.4477   3
   3   5   7 72.2960 11.2713   2
  -4  -5  -7 123.832  10.988   1
   4   5   7 123.553  15.915   2
  -5  -5  -7 171.885  14.560   1
   5   5   7 170.396  19.529   2
  -6  -5  -7 30.1116  5.8262   1
   6   5   7 40.7789  9.7620   2
  -7  -5  -7 1.74150 4.69186   1
   7   5   7 12.3269  8.0025   2
  -8  -5  -7 5.55990 5.95982   1
   8   5   7 14.7277  9.2239   2
   8  -6  -7 26.0375  7.8631   1
  -8  -6   7 19.3670  6.8545   1
   8   6  -7 17.2650  8.8308   1
   7  -6  -7 15.8997  7.1902   1
  -7  -6   7 28.0452  6.8205   1
   7   6  -7 34.6108  9.4840   1
   6  -6  -7 127.447  13.956   1
  -6  -6   7 122.054  12.710   1
   6   6  -7 139.125  16.057   1
   5  -6  -7 65.1778  9.1251   1
  -5  -6   7 75.4927  8.6936   1
   5   6  -7 63.7427 10.8578   1
  -4  -6   7 91.4505  9.4420   1
   4  -6  -7 96.5607 10.4436   1
   4   6  -7 69.6191 11.3620   1
   3  -6  -7 22.8143  5.3183   1
   3  -6  -7 23.9528  5.0193   4
   3   6  -7 26.5743  6.8882   1
   2  -6  -7 42.3240  6.4000   4
   2  -6  -7 54.4177  6.8669   1
  -2  -6   7 50.2111  5.7774   1
  -2   6   7 73.9270  8.4009   2
   2   6  -7 34.8501  7.5028   1
  -1  -6   7 178.870  16.187   4
  -1  -6   7 221.809  15.012   1
   1  -6  -7 171.474  15.508   1
   1  -6  -7 177.256  16.226   4
  -1   6   7 189.265  17.462   3
  -1   6   7 177.910  18.467   2
   1   6  -7 187.850  16.775   1
   0  -6  -7 22.2664  4.6116   4
   0  -6   7 26.0238  3.7989   1
   0  -6  -7 11.3070  4.1631   1
   0  -6   7 21.3042  4.5750   4
   0   6  -7 26.2093  5.6819   1
   0   6   7 29.0883  6.5684   2
   0   6   7 25.2040  4.2365   3
   1  -6   7 18.0817  4.9725   4
   1  -6   7 30.5828  4.0733   1
  -1  -6  -7 19.2708  4.3881   1
  -1   6  -7 18.3426  5.4233   1
   2  -6   7 609.399  51.831   4
   2  -6   7 664.333  46.966   1
  -2  -6  -7 670.913  47.189   1
   2   6   7 644.518  56.907   2
  -2   6  -7 607.630  48.091   1
   2   6   7 638.415  56.372   3
   3  -6   7 81.7203  8.3772   1
  -3  -6  -7 74.1699  8.1762   1
   3   6   7 69.1292  9.1287   3
   3   6   7 78.9028 12.2997   2
  -4  -6  -7 489.282  35.780   1
   4   6   7 458.407  44.172   2
  -5  -6  -7 15.7052  4.6444   1
   5   6   7 12.6047  7.0495   2
  -6  -6  -7 1.06505 4.45564   1
   6   6   7 13.6397  7.9778   2
  -7  -6  -7 80.3500  9.8225   1
   7   6   7 88.8501 14.8928   2
  -8  -6  -7 75.8332  9.8077   1
   8   6   7 71.0317 13.8915   2
   7  -7  -7 4.54511 6.56950   1
  -7  -7   7 11.2615  6.0898   1
   7   7  -7 12.4980  9.1392   1
  -6  -7   7 23.4202  6.1476   1
   6  -7  -7 18.1623  7.3966   1
   6   7  -7 31.5070  9.3150   1
   5  -7  -7 116.912  12.594   1
  -5  -7   7 92.4105 10.8544   1
   5   7  -7 107.203  13.958   1
  -4  -7   7 123.304  11.394   1
   4  -7  -7 111.228  12.202   1
   4   7  -7 90.3873 13.3999   1
   3  -7  -7 178.904  15.937   1
  -3  -7   7 177.156  14.974   1
   3  -7  -7 177.397  16.850   4
   3   7  -7 178.287  17.636   1
  -2  -7   7 0.63647 3.26801   1
   2  -7  -7 0.26138 3.59517   4
  -2  -7   7 -2.5536  3.7939   4
   2  -7  -7 5.07121 4.09547   1
   2   7  -7 -1.2456  4.9395   1
  -2   7   7 -0.3705  3.2552   3
   1  -7  -7 5.07369 3.90865   4
  -1  -7   7 -0.8082  3.4960   4
  -1  -7   7 5.45720 3.29308   1
   1  -7  -7 5.04764 3.83631   1
  -1   7   7 0.51765 2.83368   3
   1   7  -7 9.44617 5.23296   1
  -1   7   7 6.42254 5.30871   2
   0  -7  -7 12.5893  4.6890   4
   0  -7   7 17.7539  3.7243   1
   0  -7  -7 14.6242  4.5711   1
   0  -7   7 16.2344  4.5346   4
   0   7  -7 17.2932  6.0057   1
   0   7   7 19.4788  6.7538   2
   1  -7   7 91.3078  9.2099   1
   1  -7   7 87.6676 10.3984   4
  -1  -7  -7 103.552   9.744   1
  -1   7  -7 82.4651 10.8817   1
   1   7   7 126.994  15.160   2
   2  -7   7 -1.0996  4.3826   4
  -2  -7  -7 2.59918 4.02782   1
   2  -7   7 4.36468 3.46986   1
   2   7   7 1.61113 6.90766   2
  -3  -7  -7 133.577  12.062   1
   3  -7   7 125.545  13.410   4
   3   7   7 119.852  16.739   2
  -4  -7  -7 79.8370  8.9698   1
   4   7   7 76.4132 13.1997   2
  -5  -7  -7 21.5252  5.1515   1
   5   7   7 13.6635  8.2186   2
  -6  -7  -7 -2.2707  4.4910   1
   6   7   7 5.50300 7.98781   2
   5  -8  -7 13.5970  6.7056   1
  -5  -8   7 13.6466  5.3839   1
   5   8  -7 9.38501 8.19742   1
  -4  -8   7 47.0572  7.1290   1
   4  -8  -7 43.2897  8.2016   1
   4   8  -7 46.1018  9.4861   1
   3  -8  -7 11.9899  5.6584   1
  -3  -8   7 6.65593 4.50557   1
   3   8  -7 -4.5782  6.7805   1
  -2  -8   7 57.8715  6.7996   1
   2  -8  -7 40.0844  7.3453   4
   2  -8  -7 43.9710  7.4922   1
   2   8  -7 44.8072  9.0612   1
  -1  -8   7 5.21841 3.80499   1
   1  -8  -7 8.07196 4.89645   1
   1  -8  -7 6.42048 4.87247   4
   1   8  -7 2.75541 6.09640   1
   0  -8  -7 9.15276 5.19605   4
   0  -8   7 19.0461  4.2370   1
   0  -8  -7 9.32659 4.92510   1
   0   8   7 13.2569  7.4078   2
   0   8  -7 9.77882 6.20901   1
  -1  -8  -7 140.767  13.485   1
   1  -8   7 150.287  13.052   1
  -1  -8  -7 143.607  14.376   4
   1   8   7 143.357  18.392   2
  -2  -8  -7 40.6133  7.0672   1
   2   8   7 62.1466 12.0792   2
  -3  -8  -7 180.222  17.242   1
   3   8   7 249.233  24.746   2
  -4  -8  -7 19.8289  5.5831   1
   4   8   7 19.8136  9.4940   2
  -5  -8  -7 16.0635  5.4015   1
   5   8   7 18.0698  9.9904   2
  -2  -9   7 8.71240 4.25522   1
   2  -9  -7 18.3646  6.3545   1
   2   9  -7 11.5083  7.8920   1
   1  -9  -7 7.85060 5.58534   1
  -1  -9   7 6.75474 4.46879   1
   1   9  -7 7.94284 6.98321   1
   0  -9  -7 52.4842  8.3036   1
   0  -9   7 53.1184  7.2957   1
  -1  -9  -7 4.63812 5.02338   1
   1   9   7 7.82869 8.80825   2
  -2  -9  -7 5.28204 5.23786   1
   2   9   7 5.87792 7.99565   2
  10   0  -8 -0.9949  6.0998   1
 -10   0   8 -1.5116  6.1554   1
   9   0  -8 54.4735  9.1148   1
  -9   0   8 48.2158  9.0254   1
   8   0  -8 320.272  25.448   1
  -8   0   8 283.951  24.994   1
  -7   0   8 2299.36  167.39   1
   7   0  -8 2334.26  167.51   1
  -6   0   8 154.149  14.268   1
   6   0  -8 161.197  14.499   1
   5   0  -8 1.86127 3.28172   1
  -5   0   8 1.98814 3.41020   1
  -4   0   8 388.819  28.316   1
   4   0  -8 352.477  28.281   1
  -3   0   8 6022.88  440.98   1
   3   0  -8 6343.46  441.16   1
  -2   0   8 51.3544  5.9723   1
   2   0  -8 62.7020  6.1065   1
   1   0  -8 3080.51  209.95   1
   1   0  -8 2601.99  209.70   1
  -1   0   8 2911.50  209.70   1
  -1   0   8 3299.52  251.32   3
  -1   0   8 2800.17  209.48   1
   0   0   8 358.418  27.147   3
   0   0  -8 274.830  24.133   4
   0   0  -8 279.165  22.435   1
   0   0  -8 342.811  27.146   3
   0   0  -8 297.292  22.656   1
  -1   0  -8 99.7899  8.9308   3
   1   0   8 85.2669  8.9366   3
   1   0   8 66.7654  8.9671   2
   2   0   8 5419.15  445.65   3
   2   0   8 4998.42  432.86   2
   3   0   8 5505.11  412.27   3
   3   0   8 4126.93  400.02   2
   4   0   8 42.1010  6.6010   2
   5   0   8 1389.30  115.41   2
  -5   0  -8 1340.96   98.01   1
  -5   0  -8 1369.63   97.98   1
  -6   0  -8 58.5134  6.5195   1
   6   0   8 59.2851  9.2142   2
   7   0   8 6.82004 5.91012   2
  -7   0  -8 2.56033 3.87622   1
  -8   0  -8 599.288  43.783   1
   8   0   8 562.111  51.820   2
   9   0   8 105.793  14.492   2
  -9   0  -8 101.812  11.513   1
 -10  -1   8 8.88281 6.73585   1
  10  -1  -8 17.2942  7.1905   1
  10   1  -8 18.9786  7.6250   1
 -10   1   8 10.6724  6.8919   1
   9  -1  -8 97.8298 12.4747   1
  -9  -1   8 109.085  12.725   1
   9   1  -8 120.600  13.296   1
  -9   1   8 88.5825 12.2655   1
   8  -1  -8 11.5211  5.9175   1
  -8  -1   8 20.7239  6.3998   1
  -8   1   8 28.6071  6.8012   1
   8   1  -8 33.2622  7.3329   1
   7  -1  -8 5.97357 5.09251   1
  -7  -1   8 -2.2408  4.9700   1
   7   1  -8 5.03704 5.64189   1
  -7   1   8 7.37840 5.53329   1
   6  -1  -8 98.7384 10.7137   1
  -6  -1   8 95.4882 10.5192   1
   6   1  -8 100.146  10.941   1
  -6   1   8 95.4098 10.7770   1
  -5  -1   8 40.3586  5.7469   1
   5  -1  -8 26.1345  5.0539   1
  -5   1   8 31.5574  5.4430   1
   5   1  -8 24.1925  5.0016   1
  -4  -1   8 901.450  63.363   1
   4  -1  -8 878.770  63.386   1
   4   1  -8 830.881  63.561   1
  -4   1   8 855.384  63.404   1
   3  -1  -8 903.577  72.814   1
  -3  -1   8 1031.95   72.96   1
  -3   1   8 1026.39   73.08   1
   3   1  -8 1068.16   73.28   1
  -2  -1   8 14.3266  2.8422   1
   2  -1  -8 11.2437  2.6438   1
  -2   1   8 14.1959  1.6879   4
   2   1  -8 16.0453  3.0950   1
  -2   1   8 9.12399 2.82514   1
  -1  -1   8 10.6306  1.4884   4
   1  -1  -8 5.19218 1.86361   1
  -1  -1   8 6.07445 1.88575   1
  -1  -1   8 10.9058  2.0748   1
   1   1  -8 8.50831 2.38103   1
  -1   1   8 9.20923 2.32740   1
  -1   1   8 7.43852 1.85175   3
  -1   1   8 12.5765  2.3561   2
   0  -1   8 1537.63  122.69   3
   0  -1  -8 1329.49  102.10   1
   0  -1   8 1485.20  101.83   1
   0   1   8 1305.22  119.44   2
   0   1  -8 1447.66  102.24   1
   0   1  -8 1623.61  122.62   3
   0   1   8 1338.62  102.20   1
   0   1  -8 1420.23  102.31   1
   0   1   8 1414.64  122.58   3
   0   1   8 1392.17  101.93   1
   1  -1   8 1376.55  126.03   3
  -1  -1  -8 1597.81  125.87   3
  -1  -1  -8 1368.27  104.50   1
   1   1   8 1501.51  125.95   3
  -1   1  -8 1433.54  104.43   1
  -1   1  -8 1641.53  125.96   3
  -1   1  -8 1352.77  114.04   4
   2  -1   8 5617.01  463.36   3
   2  -1   8 5690.29  449.89   2
   2   1   8 5509.48  450.33   2
   2   1   8 4848.29  463.06   3
   3  -1   8 6.19857 2.92902   2
  -3  -1  -8 5.28496 1.85122   1
  -3  -1  -8 4.46398 1.82936   1
   3   1   8 6.90322 2.77187   3
   3   1   8 9.50781 3.67614   2
  -4  -1  -8 876.064  57.449   1
  -4  -1  -8 846.596  57.588   1
   4  -1   8 782.463  67.535   2
   4   1   8 746.578  68.196   2
   4   1   8 709.569  69.785   3
   5  -1   8 53.9617  7.5096   2
  -5  -1  -8 55.0262  5.9106   1
   5   1   8 66.7852  9.1036   2
  -5   1  -8 51.6649  5.7462   1
   6  -1   8 198.457  18.834   2
  -6  -1  -8 195.375  15.461   1
   6   1   8 162.826  19.821   2
  -7  -1  -8 7.12200 4.20878   1
   7  -1   8 2.09929 4.77170   2
   7   1   8 1.89531 6.13879   2
  -7   1  -8 3.60984 3.81353   1
   8  -1   8 142.011  16.418   2
  -8  -1  -8 132.128  13.692   1
   8   1   8 158.476  18.268   2
  -8   1  -8 152.003  13.615   1
  -9  -1  -8 -0.5687  4.9988   1
   9   1   8 5.69361 7.01709   2
  10   1   8 -3.9547  7.4602   2
 -10  -2   8 2.12778 6.43594   1
  10  -2  -8 2.85766 6.57537   1
 -10   2   8 5.72622 6.82677   1
  10   2  -8 -2.4385  7.1628   1
  -9  -2   8 3.93564 5.75640   1
   9  -2  -8 12.5176  6.0616   1
   9   2  -8 -2.4364  6.0909   1
  -9   2   8 2.24174 6.16400   1
  -8  -2   8 101.165  11.886   1
   8  -2  -8 98.2249 11.6999   1
  -8   2   8 101.691  12.398   1
   8   2  -8 108.418  12.810   1
   7  -2  -8 592.957  46.686   1
  -7  -2   8 647.317  46.838   1
  -7   2   8 667.101  47.278   1
   7   2  -8 552.740  47.106   1
  -6  -2   8 79.5835  9.3891   1
   6  -2  -8 74.8616  9.3105   1
   6   2  -8 84.5857 10.3326   1
  -6   2   8 78.4467  9.8033   1
  -5  -2   8 10.6389  4.2119   1
   5  -2  -8 8.96302 3.93873   1
  -5   2   8 8.66712 4.26730   1
  -5   2   8 12.9191  2.8292   4
   5   2  -8 15.3919  4.9399   1
   4  -2  -8 446.585  33.462   1
  -4  -2   8 443.761  33.382   1
  -4   2   8 439.575  33.731   1
   4   2  -8 452.309  33.924   1
  -4   2   8 435.103  35.299   4
   3  -2  -8 75.5435  7.2561   1
  -3  -2   8 67.4622  7.2589   1
   3   2  -8 73.3676  7.7648   1
  -3   2   8 63.6261  6.2048   4
  -3   2   8 74.0513  7.8023   1
  -2  -2   8 212.145  17.215   1
   2  -2  -8 216.667  17.279   1
  -2  -2   8 239.523  19.743   3
   2   2  -8 220.029  17.815   1
   1  -2  -8 65.8232  5.6680   4
  -1  -2   8 72.9506  5.6890   1
   1  -2  -8 54.6547  5.9081   1
  -1  -2   8 65.4410  6.2727   3
   1   2  -8 58.7370  6.4948   1
  -1   2   8 62.2491  7.1031   2
   0  -2   8 44.4183  4.2918   1
   0  -2  -8 31.7205  3.8420   1
   0  -2   8 36.2521  3.8915   4
   0  -2   8 37.6091  3.2583   1
   0  -2   8 32.9566  4.4401   3
   0   2   8 38.9655  5.3946   2
   0   2   8 31.5000  4.3613   3
   0   2  -8 34.5573  4.1848   1
   0   2  -8 43.9910  4.3516   3
   0   2  -8 38.7088  3.9807   1
  -1  -2  -8 1740.71  129.83   1
  -1   2  -8 1873.88  141.58   4
   1   2   8 1892.18  129.84   1
   1   2   8 1791.05  156.09   3
  -1   2  -8 2005.07  156.14   3
  -1   2  -8 1830.49  129.78   1
   1   2   8 1697.94  152.26   2
  -1   2  -8 1710.80  130.09   1
  -2  -2  -8 11.1453  1.9972   1
   2  -2   8 9.49515 2.88755   3
  -2   2  -8 12.9399  2.6667   4
  -2   2  -8 14.4161  1.6815   1
   2   2   8 6.76371 3.64143   2
  -2   2  -8 11.9934  2.2892   1
   2   2   8 14.7052  3.0194   3
  -3  -2  -8 44.9188  4.8909   1
  -3   2  -8 44.4405  4.0472   1
  -3   2  -8 49.8891  4.4567   1
  -3   2  -8 36.9844  5.0879   4
  -4  -2  -8 320.751  23.389   1
  -4   2  -8 305.574  22.882   1
   4   2   8 309.975  28.816   3
  -5  -2  -8 130.154  10.417   1
   5  -2   8 108.462  11.885   2
   5   2   8 109.069  14.260   2
   6  -2   8 -3.9451  3.5609   2
  -6  -2  -8 -2.2117  3.6379   1
   6   2   8 -4.9521  5.6073   2
  -7  -2  -8 -4.1628  4.5606   1
   7  -2   8 -7.4284  3.8602   2
   7   2   8 15.2139  6.8951   2
   8  -2   8 121.266  14.826   2
  -8  -2  -8 134.636  13.453   1
  -8   2  -8 144.171  13.187   1
   8   2   8 149.285  17.822   2
  -9  -2  -8 52.7156  8.7886   1
   9   2   8 77.4339 12.8663   2
  10   2   8 8.11432 8.39232   2
 -10  -3   8 32.5371  8.9409   1
  10  -3  -8 43.7031  9.0839   1
 -10   3   8 50.0458 10.4216   1
  10   3  -8 48.9020 10.3137   1
  -9  -3   8 0.04881 5.63463   1
   9  -3  -8 0.29235 5.49577   1
   9   3  -8 2.52095 6.24491   1
  -9   3   8 2.04641 6.58568   1
   8  -3  -8 -1.7550  4.9040   1
  -8  -3   8 6.28079 5.73373   1
  -8   3   8 1.29040 5.78286   1
   8   3  -8 0.97370 6.17995   1
   7  -3  -8 176.887  15.309   1
  -7  -3   8 137.053  14.691   1
  -7   3   8 145.774  15.563   1
   7   3  -8 162.967  16.267   1
  -6  -3   8 29.5698  6.0074   1
   6  -3  -8 17.3812  5.5694   1
   6   3  -8 28.2677  7.1454   1
  -6   3   8 21.9814  6.4555   1
   5  -3  -8 81.8872  9.0962   1
  -5  -3   8 79.3317  8.8035   1
  -5   3   8 70.1700  9.1578   1
   5   3  -8 71.2114  9.4015   1
   4  -3  -8 27.0432  4.9041   1
   4  -3  -8 23.5984  3.4522   2
  -4  -3   8 18.2820  4.4987   1
   4   3  -8 24.9211  5.6512   1
  -4   3   8 18.3021  3.5543   4
  -3  -3   8 20.7701  3.8575   1
   3  -3  -8 17.8815  3.8818   1
   3   3  -8 20.2251  4.7203   1
  -3   3   8 26.9209  3.4500   4
  -2  -3   8 5.01965 1.35460   3
   2  -3  -8 0.57251 2.36275   1
  -2  -3   8 4.18716 2.25696   1
   2  -3  -8 0.87432 1.85945   4
   2   3  -8 -0.4059  3.1956   1
  -2   3   8 2.68554 2.33486   2
  -1  -3   8 1754.13  151.78   3
  -1  -3   8 1753.92  126.60   1
   1  -3  -8 1875.09  137.90   4
   1  -3  -8 1740.14  126.98   1
  -1  -3   8 1788.67  137.92   4
   1   3  -8 1762.39  127.58   1
  -1   3   8 1725.87  148.08   2
   0  -3  -8 9.11707 2.26417   1
   0  -3   8 9.38253 2.30111   4
   0   3  -8 7.47296 1.79941   3
   0   3   8 6.73384 3.37397   2
   0   3  -8 10.3080  3.0625   1
   0   3   8 10.8840  2.2540   3
  -1  -3  -8 -2.8115  1.5875   1
   1  -3   8 1.99799 1.24642   1
   1  -3   8 -0.5195  1.8393   1
   1  -3   8 1.47587 1.93283   4
  -1   3  -8 -0.3404  2.3199   1
   1   3   8 0.60704 3.10771   2
  -1   3  -8 -1.4523  1.4946   3
   1   3   8 4.24992 1.88364   3
  -2  -3  -8 229.927  19.306   1
  -2   3  -8 217.062  19.623   1
   2   3   8 310.925  24.682   2
   2   3   8 274.999  23.801   3
  -2   3  -8 296.850  21.519   4
  -3  -3  -8 107.684   8.533   1
  -3   3  -8 90.0169  8.5799   1
  -4  -3  -8 109.576   9.340   1
   4   3   8 102.708  11.583   3
   4   3   8 96.7357 12.8306   2
  -5  -3  -8 610.105  46.402   1
   5   3   8 660.558  56.066   2
  -6  -3  -8 201.823  18.058   1
   6   3   8 251.075  23.550   2
  -7  -3  -8 2.36831 4.41409   1
   7   3   8 -6.0958  6.3125   2
  -8  -3  -8 48.3015  7.9184   1
   8   3   8 49.4458 11.0471   2
  -9  -3  -8 19.2202  6.7441   1
   9   3   8 18.2564  8.9566   2
   9  -4  -8 27.8400  8.3000   1
  -9  -4   8 26.9921  7.6004   1
   9   4  -8 32.9036  9.5352   1
  -9   4   8 48.1599  9.5199   1
  -8  -4   8 7.80668 5.77556   1
   8  -4  -8 5.41878 5.71369   1
   8   4  -8 13.0856  7.1363   1
  -8   4   8 22.7199  7.4560   1
  -7  -4   8 3.12801 5.33817   1
   7  -4  -8 1.14608 5.23748   1
   7   4  -8 -0.2515  6.1303   1
  -7   4   8 -0.3940  5.5606   1
  -6  -4   8 63.1219  8.7648   1
   6  -4  -8 72.9408  9.4007   1
   6   4  -8 69.0841 10.7358   1
   5  -4  -8 174.077  16.726   1
  -5  -4   8 206.188  16.736   1
   5   4  -8 186.916  18.228   1
   4  -4  -8 63.7179  7.6278   1
  -4  -4   8 59.3094  7.1604   1
   4   4  -8 43.1923  8.1295   1
  -3  -4   8 4.60552 2.91973   1
   3  -4  -8 3.24229 3.31450   1
  -3  -4   8 2.19698 1.25540   3
   3   4  -8 4.89226 4.33429   1
  -3   4   8 1.02359 1.98538   2
   2  -4  -8 128.263  11.459   1
   2  -4  -8 136.703  11.756   4
  -2  -4   8 132.795  12.008   3
  -2  -4   8 130.023  10.868   1
   2   4  -8 138.426  12.554   1
  -2   4   8 132.748  12.906   2
   1  -4  -8 573.017  42.841   1
  -1  -4   8 588.059  42.376   1
   1  -4  -8 633.190  46.323   4
  -1  -4   8 585.357  46.272   4
  -1  -4   8 533.575  50.503   3
   1   4  -8 623.123  43.877   1
  -1   4   8 553.191  50.890   3
  -1   4   8 605.904  50.165   2
   0  -4  -8 81.5551  7.7741   1
   0  -4   8 107.014   8.485   4
   0   4   8 81.6967  8.6651   3
   0   4  -8 75.8150  8.7853   1
   0   4  -8 82.2758  8.2303   3
  -1  -4  -8 -0.4237  2.0664   1
   1  -4   8 6.61081 2.90111   4
   1  -4   8 6.20918 1.89465   1
   1   4   8 9.36015 2.57650   3
  -1   4  -8 2.82995 2.98676   1
  -1   4  -8 2.56445 1.94914   3
   1   4   8 10.7085  4.2001   2
   2  -4   8 4.00811 2.77937   4
   2  -4   8 7.14511 2.00071   1
  -2  -4  -8 0.93976 2.29795   1
   2   4   8 5.59494 2.60190   3
  -2   4  -8 6.06817 3.11904   1
   2   4   8 10.7554  4.5603   2
  -3  -4  -8 737.259  52.728   1
  -3   4  -8 727.224  53.174   1
   3   4   8 663.064  63.643   3
   3   4   8 788.696  63.551   2
  -4  -4  -8 61.6839  6.1907   1
   4   4   8 46.0380  7.1024   3
   4   4   8 47.9210  9.4975   2
  -5  -4  -8 346.561  27.209   1
   5   4   8 373.451  34.178   2
  -6  -4  -8 55.7692  7.3316   1
   6   4   8 56.7630 10.7597   2
  -7  -4  -8 45.8063  7.3121   1
   7   4   8 43.6083 10.3431   2
  -8  -4  -8 34.8617  7.0524   1
   8   4   8 32.9831  9.8612   2
  -9  -4  -8 55.1146  8.9157   1
   9   4   8 50.7727 11.8218   2
   9  -5  -8 11.0457  6.8659   1
  -9  -5   8 9.62963 6.72149   1
   9   5  -8 12.9446  8.4819   1
  -9   5   8 6.73029 7.54685   1
   8  -5  -8 4.36510 6.61986   1
  -8  -5   8 7.40057 5.95157   1
   8   5  -8 4.81549 7.12060   1
  -8   5   8 -5.6738  6.4616   1
  -7  -5   8 6.95226 5.50168   1
   7  -5  -8 14.1913  6.3521   1
   7   5  -8 12.3574  7.3907   1
   6  -5  -8 196.160  17.951   1
  -6  -5   8 182.478  17.220   1
   6   5  -8 210.119  19.657   1
   5  -5  -8 2.70302 4.79431   1
  -5  -5   8 2.23294 4.30679   1
   5   5  -8 -6.3957  6.1581   1
  -4  -5   8 44.9699  6.4394   1
   4  -5  -8 61.3676  7.6753   1
   4   5  -8 45.1423  8.4938   1
   3  -5  -8 35.0028  5.8371   4
  -3  -5   8 48.2718  5.7717   1
   3  -5  -8 53.8478  6.8503   1
   3   5  -8 40.3422  7.5316   1
  -3   5   8 54.9995  6.3806   2
  -2  -5   8 57.3083  6.0314   1
   2  -5  -8 49.1538  6.3914   1
   2  -5  -8 55.9709  6.3599   4
   2   5  -8 37.1058  7.1072   1
  -2   5   8 53.4487  6.9225   2
  -1  -5   8 136.495   9.980   1
   1  -5  -8 114.071  10.586   1
   1  -5  -8 130.144  10.925   4
  -1  -5   8 114.657  10.734   4
  -1   5   8 99.4452 11.6858   3
  -1   5   8 121.029  12.866   2
   1   5  -8 120.952  11.892   1
   0  -5   8 129.487  10.646   1
   0  -5  -8 126.246  11.215   1
   0  -5   8 132.553  11.953   4
   0   5  -8 145.376  12.095   3
   0   5   8 134.730  12.749   3
   0   5   8 122.786  14.182   2
   0   5  -8 117.517  12.175   1
   1  -5   8 4.24654 2.16157   1
   1  -5   8 -1.3686  2.9974   4
  -1  -5  -8 -1.2215  2.7030   1
  -1   5  -8 -3.1580  1.7937   3
   1   5   8 3.43964 2.44060   3
  -1   5  -8 0.20800 3.49482   1
  -2  -5  -8 22.3536  3.9159   1
   2  -5   8 25.1814  3.4137   1
   2  -5   8 11.3829  4.2255   4
   2   5   8 22.1420  6.2836   2
   2   5   8 23.3470  4.2789   3
  -2   5  -8 14.6143  4.4359   1
   3  -5   8 72.8220  7.0742   1
  -3  -5  -8 65.9826  7.2534   1
   3   5   8 68.8783 10.9285   2
   3   5   8 67.3987  9.1147   3
  -4  -5  -8 1.99141 3.57080   1
   4   5   8 9.79052 3.95472   3
   4   5   8 2.19627 6.24242   2
  -5  -5  -8 82.4791  8.8728   1
   5   5   8 86.8581 12.8911   2
  -6  -5  -8 26.2479  5.5141   1
   6   5   8 16.9445  7.9316   2
  -7  -5  -8 29.0221  6.3525   1
   7   5   8 36.1827 10.1516   2
  -8  -5  -8 33.2608  7.0887   1
   8   5   8 30.7173 10.7320   2
   8  -6  -8 2.96510 6.53202   1
  -8  -6   8 -7.3121  5.1722   1
  -8   6   8 -2.4037  6.9058   1
   8   6  -8 -9.8430  7.8407   1
   7  -6  -8 -3.0100  6.2151   1
  -7  -6   8 -5.5164  5.1440   1
   7   6  -8 8.27125 7.99389   1
  -6  -6   8 8.84245 5.26901   1
   6  -6  -8 5.92571 5.97838   1
   6   6  -8 6.53224 7.44222   1
  -5  -6   8 111.023  10.297   1
   5  -6  -8 61.5582  9.8283   1
   5   6  -8 78.1716 12.0995   1
   4  -6  -8 84.5360  9.7168   1
  -4  -6   8 81.3535  8.9764   1
   4   6  -8 67.6375 10.9653   1
   3  -6  -8 177.872  16.943   4
   3  -6  -8 195.652  16.394   1
  -3  -6   8 193.512  15.475   1
   3   6  -8 182.567  17.600   1
   2  -6  -8 80.5666  9.2344   4
  -2  -6   8 107.704   8.565   1
   2  -6  -8 79.8185  9.2816   1
  -2   6   8 91.1204 10.4987   2
   2   6  -8 63.6623 10.0803   1
   1  -6  -8 237.908  19.130   1
   1  -6  -8 226.284  20.226   4
  -1  -6   8 214.696  20.052   4
  -1  -6   8 238.365  18.388   1
   1   6  -8 243.383  20.427   1
  -1   6   8 275.189  22.976   2
  -1   6   8 246.199  21.908   3
   0  -6  -8 17.2985  4.1485   4
   0  -6  -8 6.07319 3.87588   1
   0  -6   8 20.4130  3.4100   1
   0  -6   8 11.4621  3.9249   4
   0   6   8 22.5499  6.0966   2
   0   6  -8 15.0113  5.1487   1
   0   6   8 17.8120  3.8447   3
  -1  -6  -8 32.2927  5.1718   1
   1  -6   8 40.9221  4.7340   1
   1  -6   8 37.3940  5.9056   4
  -1   6  -8 34.0279  6.5113   1
   1   6   8 31.1158  5.3760   3
   1   6   8 37.7792  8.1464   2
  -2  -6  -8 87.2312  8.2989   1
   2  -6   8 72.2925  7.9876   1
   2  -6   8 62.7964  8.8151   4
  -2   6  -8 78.3630  9.2873   1
  -3  -6  -8 4.35100 3.87224   1
   3   6   8 -0.1014  3.9035   3
   3   6   8 8.58023 6.77824   2
  -4  -6  -8 416.024  33.208   1
   4   6   8 488.126  42.007   2
  -5  -6  -8 49.3002  6.5604   1
   5   6   8 37.3420  9.8197   2
  -6  -6  -8 1.18042 4.47018   1
   6   6   8 -2.6875  6.3090   2
  -7  -6  -8 1.00086 4.91633   1
   7   6   8 14.3819  8.7428   2
   7  -7  -8 58.4304 10.0552   1
  -7  -7   8 48.7072  8.3954   1
   7   7  -8 45.5683 11.5767   1
   6  -7  -8 19.6410  7.3143   1
  -6  -7   8 15.4145  5.6590   1
   6   7  -8 9.99746 8.27774   1
  -5  -7   8 10.5581  5.0807   1
   5  -7  -8 14.2181  6.4990   1
   5   7  -8 7.83201 7.68466   1
  -4  -7   8 104.550  11.619   1
   4  -7  -8 134.556  13.014   1
   4   7  -8 112.483  14.576   1
   3  -7  -8 20.5590  5.4838   4
   3  -7  -8 27.0951  5.9186   1
  -3  -7   8 18.7623  4.7100   1
   3   7  -8 21.2049  7.2250   1
  -2  -7   8 5.17856 3.40186   1
   2  -7  -8 -3.3101  3.7244   4
   2  -7  -8 1.26108 4.15486   1
  -2  -7   8 0.54958 4.06442   4
   2   7  -8 -1.4694  5.2764   1
  -2   7   8 -1.6135  3.2977   3
   1  -7  -8 11.9865  4.6642   1
  -1  -7   8 13.8547  3.7042   1
   1  -7  -8 16.7524  4.2794   4
  -1  -7   8 9.70783 4.45663   4
   1   7  -8 8.33415 5.55533   1
  -1   7   8 5.28259 5.09554   2
  -1   7   8 6.34975 3.41925   3
   0  -7  -8 5.19712 3.99709   1
   0  -7   8 9.26581 3.27321   1
   0  -7   8 6.62830 4.30046   4
   0  -7  -8 11.3742  4.2185   4
   0   7   8 10.8177  6.0530   2
   0   7  -8 15.5186  5.5744   1
  -1  -7  -8 11.3309  4.1751   1
   1  -7   8 13.3362  3.6368   1
   1  -7   8 7.54466 4.77558   4
  -1   7  -8 12.4656  5.6670   1
   1   7   8 10.6542  7.0708   2
   2  -7   8 6.55560 4.56694   4
  -2  -7  -8 -2.9817  3.7736   1
   2   7   8 -1.0526  6.2784   2
  -3  -7  -8 33.7291  5.7134   1
   3   7   8 31.4269  9.3977   2
  -4  -7  -8 6.52439 4.43107   1
   4   7   8 6.91986 7.44866   2
  -5  -7  -8 4.35990 4.15031   1
   5   7   8 2.37483 7.30951   2
  -6  -7  -8 5.16320 4.54585   1
   6   7   8 -2.9438  6.7644   2
  -5  -8   8 30.3607  6.4716   1
   5  -8  -8 25.0899  7.7597   1
   5   8  -8 27.4915  9.5558   1
  -4  -8   8 51.3747  7.2448   1
   4  -8  -8 51.7013  8.9016   1
   4   8  -8 39.4949  9.7467   1
  -3  -8   8 0.39059 4.39476   1
   3  -8  -8 8.29220 5.58914   1
   3   8  -8 4.25315 6.75028   1
   2  -8  -8 87.4717 10.2802   1
   2  -8  -8 72.5255 10.0112   4
  -2  -8   8 88.4932  8.9986   1
   2   8  -8 71.5787 11.3331   1
   1  -8  -8 -1.3972  4.3366   4
   1  -8  -8 5.22370 4.77728   1
  -1  -8   8 15.3867  4.1449   1
   1   8  -8 2.31281 5.84194   1
   0  -8   8 83.4022  8.5024   1
   0  -8  -8 77.0686  9.3911   1
   0  -8  -8 78.8003  9.7338   4
   0   8   8 76.2208 12.2232   2
   0   8  -8 66.1422 10.4294   1
  -1  -8  -8 35.7925  7.2084   4
  -1  -8  -8 27.4252  6.2483   1
   1   8   8 52.0782 10.4538   2
  -2  -8  -8 314.622  25.767   1
   2   8   8 340.373  32.958   2
  -3  -8  -8 112.656  11.721   1
   3   8   8 108.289  16.029   2
  -4  -8  -8 30.4861  6.4786   1
   4   8   8 42.8368 10.8294   2
  -5  -8  -8 0.11521 4.72740   1
   2  -9  -8 22.6550  6.6556   1
  -2  -9   8 17.1208  4.9990   1
   2   9  -8 17.3417  7.8988   1
  -1  -9   8 5.59891 4.33759   1
   1  -9  -8 1.08063 5.45892   1
   1   9  -8 1.98385 6.84963   1
   0  -9  -8 -5.9250  5.0587   1
  -1  -9  -8 9.99269 5.44716   1
 -10   0   9 -1.2961  6.2081   1
  10   0  -9 -2.5454  6.4360   1
  -9   0   9 3.30720 5.81529   1
   9   0  -9 -0.8054  5.6113   1
   8   0  -9 -2.4271  5.2875   1
  -8   0   9 3.20862 5.38754   1
   7   0  -9 6.76575 5.17090   1
  -7   0   9 3.03453 5.23990   1
   6   0  -9 -1.0120  4.0330   1
  -6   0   9 2.69642 4.19379   1
  -5   0   9 1.44635 3.53140   1
   5   0  -9 -1.0469  3.3825   1
  -4   0   9 0.85824 3.00846   1
   4   0  -9 1.11891 3.08102   1
   3   0  -9 5.07881 2.92606   1
  -3   0   9 -0.5270  2.7689   1
  -2   0   9 0.44209 2.15874   1
   2   0  -9 1.76095 2.07031   1
  -1   0   9 3.70529 1.86744   1
  -1   0   9 0.04959 1.25899   3
   1   0  -9 -0.0928  1.6821   1
   0   0   9 0.48723 1.25327   3
   0   0  -9 -0.8029  1.4339   3
   0   0  -9 -0.7149  1.4976   1
   0   0  -9 -1.9234  0.7188   4
   0   0  -9 -1.0167  1.2525   1
   1   0   9 -0.5057  2.0527   2
   1   0   9 4.48089 1.88550   3
   2   0   9 -2.0989  1.7331   3
   2   0   9 -0.1270  2.4740   2
   3   0   9 0.52005 2.28330   3
   3   0   9 2.34053 2.91298   2
   4   0   9 -2.6220  2.8310   2
   5   0   9 -0.8155  4.0807   2
  -5   0  -9 3.56452 2.36156   1
  -5   0  -9 0.88836 2.11788   1
  -6   0  -9 1.51196 2.91225   1
   6   0   9 -6.5423  4.6323   2
  -7   0  -9 -0.7121  3.7003   1
   7   0   9 -2.2953  5.1064   2
  -8   0  -9 0.06830 4.42443   1
   8   0   9 12.5727  6.8034   2
   9   0   9 5.02034 6.67531   2
  10  -1  -9 28.4024  8.1982   1
 -10  -1   9 33.5827  8.2591   1
 -10   1   9 35.3729  9.0135   1
  10   1  -9 21.9259  8.3815   1
   9  -1  -9 26.2594  7.0558   1
  -9  -1   9 15.3232  6.6461   1
  -9   1   9 26.4248  7.1333   1
   9   1  -9 16.8001  7.3221   1
  -8  -1   9 13.0714  5.9863   1
   8  -1  -9 5.60111 5.42631   1
  -8   1   9 14.7633  6.3837   1
   8   1  -9 25.2885  7.1455   1
   7  -1  -9 166.818  16.001   1
  -7  -1   9 187.551  16.116   1
   7   1  -9 154.142  16.189   1
  -7   1   9 172.218  16.245   1
   6  -1  -9 3.54496 4.27583   1
  -6  -1   9 -0.5168  4.0603   1
  -6   1   9 2.70158 4.30409   1
   6   1  -9 -0.9528  4.2044   1
   5  -1  -9 116.793  11.845   1
  -5  -1   9 121.523  11.813   1
   5   1  -9 135.769  12.375   1
  -5   1   9 132.733  12.081   1
  -4  -1   9 6.49066 3.38892   1
   4  -1  -9 3.52286 3.13078   1
  -4   1   9 8.97373 3.45792   1
   4   1  -9 7.24037 3.57768   1
  -3  -1   9 35.7807  5.0924   1
   3  -1  -9 37.8041  5.1047   1
  -3   1   9 47.1747  5.4976   1
  -3   1   9 37.7940  3.8758   4
   3   1  -9 34.7386  5.3320   1
  -2  -1   9 1779.59  122.41   1
   2  -1  -9 1610.15  122.41   1
   2   1  -9 1858.58  122.77   1
  -2   1   9 1604.87  132.33   4
  -2   1   9 1691.87  122.53   1
  -1  -1   9 411.201  29.101   1
  -1  -1   9 402.125  34.650   3
  -1  -1   9 412.711  31.208   4
   1  -1  -9 386.408  29.243   1
   1   1  -9 402.833  29.533   1
  -1   1   9 364.071  29.336   1
  -1   1   9 406.479  34.807   3
   0  -1   9 4125.42  331.64   3
   0  -1  -9 3788.07  276.31   1
   0   1  -9 4073.00  276.47   1
   0   1   9 3829.12  331.52   3
   0   1   9 3804.64  276.05   1
   0   1  -9 4465.98  331.57   3
   0   1  -9 3395.27  276.41   1
   0   1   9 3702.91  322.47   2
   0   1   9 3724.29  276.34   1
   1  -1   9 43.3046  5.6147   3
  -1  -1  -9 42.1149  3.7865   1
  -1   1  -9 49.9618  5.3414   3
  -1   1  -9 38.5954  4.3415   4
  -1   1  -9 43.5837  3.9388   1
   1   1   9 44.3994  6.0322   2
   1   1   9 40.3260  5.2601   3
  -1   1  -9 49.1611  3.8542   1
   2  -1   9 11.6041  3.0308   3
   2  -1   9 8.91988 3.25516   2
  -2  -1  -9 16.3049  1.8067   1
   2   1   9 11.9692  2.9830   3
   2   1   9 14.6464  3.8867   2
  -3  -1  -9 133.035   9.552   1
   3  -1   9 121.247  12.252   2
   3  -1   9 115.116  12.672   3
   3   1   9 119.480  12.703   3
   3   1   9 119.344  12.975   2
   4  -1   9 34.2548  5.5328   2
  -4  -1  -9 42.0552  4.0444   1
  -4  -1  -9 36.4211  4.1664   1
   4   1   9 28.5194  5.4270   3
   4   1   9 28.0598  6.1758   2
   5  -1   9 17.7062  5.0600   2
  -5  -1  -9 33.3360  4.0513   1
   5   1   9 24.2635  6.3365   2
  -5   1  -9 21.4630  3.2882   1
   6  -1   9 -0.8063  4.6175   2
  -6  -1  -9 2.04029 3.45074   1
   6   1   9 0.20879 5.89986   2
   7  -1   9 8.68308 5.25593   2
  -7  -1  -9 10.3805  4.4295   1
  -7   1  -9 4.66054 3.88828   1
   7   1   9 3.95900 6.52686   2
   8  -1   9 7.32997 5.65816   2
  -8  -1  -9 8.60847 4.96967   1
   8   1   9 16.2207  7.4862   2
  -8   1  -9 3.34494 4.14886   1
   9  -1   9 10.0028  6.6094   2
   9   1   9 4.58486 7.23372   2
  10   1   9 -6.5558  7.5400   2
 -10  -2   9 17.5091  7.9337   1
  10  -2  -9 27.9295  8.0738   1
  10   2  -9 41.5333  9.7047   1
 -10   2   9 24.3457  8.4754   1
   9  -2  -9 7.42795 5.94249   1
  -9  -2   9 4.01298 5.96417   1
  -9   2   9 4.35592 6.06854   1
   9   2  -9 12.5152  7.0710   1
   8  -2  -9 245.936  22.789   1
  -8  -2   9 275.130  23.014   1
  -8   2   9 273.034  23.365   1
   8   2  -9 276.590  23.812   1
   7  -2  -9 335.664  26.815   1
  -7  -2   9 325.669  26.576   1
   7   2  -9 350.629  27.589   1
  -7   2   9 293.473  26.703   1
  -6  -2   9 306.762  24.776   1
   6  -2  -9 308.293  24.956   1
  -6   2   9 265.854  24.963   1
   6   2  -9 352.439  25.862   1
   5  -2  -9 70.1186  8.2668   1
  -5  -2   9 62.2645  7.9098   1
  -5   2   9 65.4640  7.1035   4
  -5   2   9 78.7584  8.9049   1
   5   2  -9 64.9014  8.6840   1
   4  -2  -9 255.385  19.528   1
  -4  -2   9 244.288  19.447   1
  -4   2   9 227.310  19.744   1
   4   2  -9 237.185  19.872   1
  -4   2   9 243.899  19.780   4
  -3  -2   9 604.102  46.408   1
   3  -2  -9 640.274  46.646   1
  -3   2   9 649.590  49.603   4
  -3   2   9 633.599  46.920   1
  -2  -2   9 4554.76  329.25   1
  -2  -2   9 4649.80  394.32   3
   2  -2  -9 4534.25  329.45   1
   2   2  -9 4704.32  329.86   1
  -2   2   9 4642.60  329.77   1
   1  -2  -9 1218.25   93.43   1
  -1  -2   9 1407.88  111.73   3
  -1  -2   9 1357.93   93.18   1
  -1  -2   9 1324.94  101.35   4
   1  -2  -9 1265.36  101.23   4
  -1   2   9 1335.23  111.90   3
  -1   2   9 1276.62   93.83   1
   1   2  -9 1275.24   93.83   1
  -1   2   9 1248.48  108.98   2
   0  -2   9 1836.36  162.26   3
   0  -2  -9 1875.19  135.19   1
   0  -2   9 1948.41  134.80   1
   0  -2   9 1906.88  135.09   1
   0  -2   9 1803.67  147.14   4
   0   2  -9 1876.16  135.50   1
   0   2   9 1994.04  162.20   3
   1  -2   9 1200.04  121.36   3
  -1   2  -9 1512.15  109.93   4
   1   2   9 1320.55  118.45   2
  -1   2  -9 1606.85  121.30   3
  -1   2  -9 1449.66  100.75   1
  -1   2  -9 1356.58  101.01   1
   1   2   9 1441.72  100.71   1
   1   2   9 1379.30  121.25   3
   2  -2   9 1178.18  115.53   3
  -2  -2  -9 1328.57   95.63   1
   2   2   9 1308.33  115.47   3
  -2   2  -9 1432.71   95.46   1
  -2   2  -9 1349.43   95.77   1
  -2   2  -9 1417.61  104.59   4
   2   2   9 1336.37  112.89   2
  -3  -2  -9 -2.2259  1.8302   1
  -3   2  -9 2.96674 1.24923   1
  -3   2  -9 1.16067 1.65238   1
   3   2   9 4.50493 2.73282   3
   3   2   9 3.67623 3.95127   2
  -3   2  -9 2.37958 2.15532   4
  -4  -2  -9 704.429  46.742   1
   4   2   9 709.748  56.497   2
  -4   2  -9 626.286  46.220   1
   4   2   9 539.526  56.699   3
  -5  -2  -9 175.579  14.757   1
   5  -2   9 182.443  17.366   2
   5   2   9 193.723  19.697   2
   6  -2   9 51.7829  7.2342   2
  -6  -2  -9 43.7599  6.1469   1
   6   2   9 43.0520  9.4751   2
   7  -2   9 30.1272  6.2372   2
  -7  -2  -9 33.7159  6.0525   1
   7   2   9 31.8395  8.9443   2
  -8  -2  -9 81.1264 10.0874   1
   8  -2   9 89.8115 11.2365   2
   8   2   9 99.7029 14.1773   2
  -9  -2  -9 2.84421 5.58391   1
   9   2   9 -0.3739  7.2794   2
  10   2   9 -1.8523  8.1737   2
  10  -3  -9 21.5495  7.7474   1
 -10  -3   9 9.10343 7.21672   1
 -10   3   9 15.3963  8.1467   1
  10   3  -9 18.0653  8.7338   1
   9  -3  -9 1.41385 5.69788   1
  -9  -3   9 0.05091 5.76842   1
  -9   3   9 2.71281 6.42886   1
   9   3  -9 2.61356 7.00687   1
   8  -3  -9 39.8042  7.8587   1
  -8  -3   9 45.0710  7.9749   1
  -8   3   9 25.8704  7.7115   1
   8   3  -9 35.2121  8.6412   1
  -7  -3   9 15.1018  5.8737   1
   7  -3  -9 1.37044 5.11552   1
  -7   3   9 16.8584  6.6054   1
   7   3  -9 12.6514  6.5357   1
   6  -3  -9 22.5996  5.9787   1
  -6  -3   9 22.0239  5.6642   1
  -6   3   9 13.0158  5.9408   1
   6   3  -9 28.4183  7.2610   1
   5  -3  -9 79.2882  9.1426   1
  -5  -3   9 77.7194  9.1902   1
   5   3  -9 72.0165 10.1138   1
  -5   3   9 78.4567  9.7306   1
   4  -3  -9 44.1451  6.4864   1
  -4  -3   9 58.4348  6.8305   1
  -4   3   9 50.0096  5.6932   4
   4   3  -9 44.8787  7.4152   1
   3  -3  -9 32.4657  5.1531   1
  -3  -3   9 40.9820  5.2961   1
  -3  -3   9 45.4036  4.8366   3
   3   3  -9 40.3018  6.2312   1
   2  -3  -9 672.278  54.233   4
   2  -3  -9 662.419  50.336   1
  -2  -3   9 720.052  59.332   3
  -2  -3   9 692.936  50.002   1
   2   3  -9 684.949  50.998   1
  -2   3   9 693.355  58.189   2
   1  -3  -9 1336.63   98.24   1
  -1  -3   9 1371.55  117.32   3
  -1  -3   9 1351.22  106.54   4
  -1  -3   9 1300.29   97.74   1
   1  -3  -9 1434.86  106.50   4
  -1   3   9 1374.70  114.68   2
   1   3  -9 1364.15   98.81   1
  -1   3   9 1397.61  117.51   3
   0  -3  -9 1592.39  128.30   1
   0  -3   9 1923.55  127.99   1
   0  -3   9 1662.66  153.94   3
   0  -3   9 1829.64  139.79   4
   0   3   9 1906.37  153.92   3
   0   3   9 1783.63  150.26   2
   0   3  -9 1854.78  128.97   1
  -1  -3  -9 327.847  26.006   1
   1  -3   9 390.991  26.004   1
   1  -3   9 378.936  25.671   1
   1  -3   9 303.860  31.526   3
   1  -3   9 323.008  28.570   4
  -1   3  -9 387.723  26.727   1
   1   3   9 386.707  31.501   3
   1   3   9 331.540  31.537   2
  -2  -3  -9 123.234  10.718   1
  -2   3  -9 128.017  11.262   1
  -2   3  -9 153.279  12.231   4
   2   3   9 158.717  14.950   2
   2   3   9 137.664  13.466   3
  -3  -3  -9 403.631  28.073   1
   3   3   9 313.522  34.191   3
   3   3   9 407.943  34.705   2
  -3   3  -9 400.624  28.263   1
  -4  -3  -9 493.939  33.120   1
   4   3   9 449.095  40.555   2
   4   3   9 394.154  40.246   3
  -5  -3  -9 114.503  11.485   1
   5   3   9 163.785  16.660   2
  -6  -3  -9 54.7523  7.1677   1
   6   3   9 57.8999 10.3781   2
  -7  -3  -9 34.6492  6.2840   1
   7   3   9 29.7577  9.4484   2
  -8  -3  -9 103.349  11.725   1
   8   3   9 112.688  16.064   2
  -9  -3  -9 4.52600 5.67998   1
   9   3   9 11.3150  8.6631   2
  -9  -4   9 3.19943 6.34630   1
   9  -4  -9 17.9969  7.5180   1
   9   4  -9 14.4603  8.3490   1
  -9   4   9 13.5166  7.6303   1
  -8  -4   9 9.64102 6.05837   1
   8  -4  -9 13.4094  6.0676   1
  -8   4   9 9.68842 6.94659   1
   8   4  -9 0.47895 6.78625   1
   7  -4  -9 0.96478 5.33982   1
  -7  -4   9 -0.5442  4.9029   1
   7   4  -9 -2.9809  6.2492   1
  -7   4   9 9.67928 6.59048   1
   6  -4  -9 120.605  12.892   1
  -6  -4   9 128.009  12.785   1
  -6   4   9 121.473  13.831   1
   6   4  -9 98.3372 13.5342   1
  -5  -4   9 1207.38   92.82   1
   5  -4  -9 1269.57   93.43   1
   5   4  -9 1367.23   94.53   1
   4  -4  -9 121.903  11.849   1
  -4  -4   9 125.471  11.399   3
  -4  -4   9 117.499  11.513   1
   4   4  -9 113.095  13.037   1
   3  -4  -9 5.61925 3.31585   1
  -3  -4   9 9.39681 1.88041   3
  -3  -4   9 11.4937  3.4285   1
   3   4  -9 4.77785 4.09587   1
  -2  -4   9 186.619  13.876   1
  -2  -4   9 177.409  15.783   3
   2  -4  -9 165.736  14.931   4
   2  -4  -9 159.942  14.386   1
  -2   4   9 177.326  16.497   2
   2   4  -9 191.807  15.650   1
   1  -4  -9 58.0006  5.8444   4
   1  -4  -9 53.9869  5.8756   1
  -1  -4   9 43.9326  5.7927   3
  -1  -4   9 56.1808  5.8832   4
   1   4  -9 56.3274  7.0141   1
  -1   4   9 51.1317  6.6119   3
   0  -4   9 1395.89  106.78   4
   0  -4   9 1302.01   97.58   1
   0  -4  -9 1348.37   98.06   1
   0   4   9 1347.94  115.00   2
   0   4  -9 1260.91   98.74   1
   0   4   9 1521.22  117.46   3
   1  -4   9 0.14488 2.63838   4
  -1  -4  -9 -0.1128  2.1146   1
   1  -4   9 2.16735 1.66014   1
   1   4   9 -0.5779  2.0228   3
  -1   4  -9 -2.8826  1.6667   3
   1   4   9 -3.8956  3.5123   2
  -1   4  -9 0.93583 3.03994   1
   2  -4   9 301.379  20.795   1
  -2  -4  -9 257.559  21.175   1
   2   4   9 274.789  25.746   3
   2   4   9 283.421  26.530   2
  -2   4  -9 289.741  21.821   1
  -3  -4  -9 237.871  17.407   1
   3   4   9 216.056  21.394   3
  -3   4  -9 217.861  17.823   1
  -4  -4  -9 857.040  57.341   1
   4   4   9 842.142  69.133   2
   4   4   9 670.950  69.171   3
  -5  -4  -9 81.7089  8.6777   1
   5   4   9 76.6064 11.8538   2
  -6  -4  -9 145.264  12.963   1
   6   4   9 140.536  17.298   2
  -7  -4  -9 0.40229 4.46364   1
   7   4   9 4.42710 7.35806   2
  -8  -4  -9 3.12176 5.67849   1
   8   4   9 13.3314  8.1015   2
  -9  -4  -9 40.7903  7.7916   1
   9   4   9 32.6581 10.5607   2
   9  -5  -9 10.7371  7.0369   1
  -9  -5   9 -12.217   6.000   1
   9   5  -9 7.77249 8.26519   1
  -9   5   9 -0.7495  7.4946   1
   8  -5  -9 3.51191 6.57282   1
  -8  -5   9 0.53871 5.70204   1
  -8   5   9 -4.0923  6.5119   1
   8   5  -9 5.17356 7.59969   1
  -7  -5   9 99.3838 11.3994   1
   7  -5  -9 98.0290 12.0843   1
  -7   5   9 86.6010 12.3102   1
   7   5  -9 86.5011 13.0191   1
   6  -5  -9 18.0117  6.4715   1
  -6  -5   9 9.97436 5.68100   1
   6   5  -9 18.0788  8.1121   1
  -5  -5   9 0.09820 4.52637   1
   5  -5  -9 3.36221 5.26382   1
   5   5  -9 -1.6209  6.2848   1
   4  -5  -9 63.5520  8.1377   1
  -4  -5   9 56.0653  7.2677   1
   4   5  -9 63.0973  9.5123   1
   3  -5  -9 33.8561  5.5441   4
   3  -5  -9 44.6689  6.4425   1
  -3  -5   9 41.7542  5.4376   1
  -3   5   9 49.6024  5.7281   2
   3   5  -9 40.4617  7.6103   1
  -2  -5   9 7.27357 2.88460   1
   2  -5  -9 7.72696 3.12058   4
   2  -5  -9 5.92029 3.45378   1
   2   5  -9 5.92349 4.56677   1
  -2   5   9 4.21947 3.56786   2
  -1  -5   9 291.290  25.963   4
   1  -5  -9 342.326  26.193   4
  -1  -5   9 316.308  23.758   1
   1  -5  -9 309.073  24.432   1
   1   5  -9 323.930  25.658   1
  -1   5   9 326.325  28.614   3
  -1   5   9 330.178  28.885   2
   0  -5   9 2.43774 2.93364   4
   0  -5  -9 -0.1968  2.7521   1
   0   5  -9 -3.8101  3.6263   1
   0   5   9 3.12939 2.48542   3
   0   5   9 10.1632  4.3292   2
  -1  -5  -9 30.8372  4.4070   1
   1  -5   9 29.3688  3.7218   1
   1  -5   9 29.9164  5.0151   4
  -1   5  -9 28.0464  5.3804   1
   1   5   9 28.2757  4.4953   3
  -1   5  -9 30.7224  4.0969   3
   1   5   9 30.8252  6.7215   2
   2  -5   9 59.4213  5.8001   1
  -2  -5  -9 53.8188  5.7415   1
   2  -5   9 36.1420  6.1944   4
   2   5   9 40.7140  6.2514   3
  -2   5  -9 45.6070  6.5629   1
   2   5   9 43.0291  8.4505   2
  -3  -5  -9 201.871  15.472   1
  -3   5  -9 194.487  16.382   1
   3   5   9 195.054  20.378   2
   3   5   9 179.573  18.983   3
  -4  -5  -9 329.660  23.712   1
   4   5   9 332.914  30.181   2
   4   5   9 267.194  28.650   3
  -5  -5  -9 5.43925 3.88163   1
   5   5   9 15.0293  6.9892   2
  -6  -5  -9 62.1085  7.4631   1
   6   5   9 48.5519 10.9680   2
  -7  -5  -9 1.39319 4.77991   1
   7   5   9 3.48697 7.45234   2
  -8  -5  -9 160.572  15.153   1
   8   5   9 150.358  20.681   2
  -8  -6   9 -3.4914  5.5927   1
   8  -6  -9 -7.6833  6.4193   1
   8   6  -9 -5.2772  8.4504   1
  -8   6   9 -0.1425  7.6532   1
  -7  -6   9 9.78785 5.76298   1
   7  -6  -9 7.79181 6.73668   1
   7   6  -9 12.5994  8.3691   1
   6  -6  -9 37.5940  8.5473   1
  -6  -6   9 41.2299  7.0450   1
   6   6  -9 45.0297 10.0659   1
   5  -6  -9 447.824  41.110   1
  -5  -6   9 583.760  40.673   1
   5   6  -9 585.401  43.377   1
  -4  -6   9 100.598   9.925   1
   4  -6  -9 98.7489 10.9668   1
   4   6  -9 78.5702 12.2190   1
  -3  -6   9 65.1821  7.0646   1
   3  -6  -9 72.0181  8.4188   1
   3  -6  -9 56.1318  7.6893   4
   3   6  -9 53.0693  9.2261   1
   2  -6  -9 143.547  13.061   1
   2  -6  -9 140.681  13.418   4
  -2  -6   9 150.360  12.101   1
  -2  -6   9 128.968  13.124   4
  -2   6   9 151.954  14.844   2
  -2   6   9 145.750  14.417   3
   2   6  -9 145.207  14.609   1
  -1  -6   9 62.9722  7.3913   4
   1  -6  -9 54.1084  7.1431   4
   1  -6  -9 68.7368  7.6608   1
  -1   6   9 66.8806  7.8064   3
   1   6  -9 56.8958  8.6729   1
  -1   6   9 57.5512  8.6443   2
   0  -6  -9 15.2732  4.5274   1
   0  -6   9 26.9170  4.8236   4
   0  -6   9 33.8518  3.9131   1
   0  -6  -9 21.4859  4.7726   4
   0   6  -9 26.5748  5.9318   1
   0   6   9 24.0302  4.5028   3
   0   6   9 20.8368  6.2554   2
  -1  -6  -9 18.1286  4.2658   1
   1  -6   9 20.3295  4.7281   4
  -1   6  -9 14.7490  5.2182   1
   1   6   9 16.2690  4.0662   3
   1   6   9 17.7473  6.8075   2
   2  -6   9 11.0791  4.5451   4
   2  -6   9 14.2589  3.5001   1
  -2  -6  -9 13.4618  4.1924   1
   2   6   9 26.5373  7.3653   2
  -2   6  -9 8.68928 4.94971   1
   2   6   9 17.9364  4.8638   3
  -3  -6  -9 252.402  20.004   1
   3   6   9 267.801  25.913   2
   3   6   9 237.232  24.106   3
  -4  -6  -9 184.298  15.132   1
   4   6   9 168.598  18.454   3
   4   6   9 195.627  21.094   2
  -5  -6  -9 15.0326  4.6246   1
   5   6   9 5.22901 6.97520   2
  -6  -6  -9 -5.5086  4.1743   1
   6   6   9 -1.5731  6.6217   2
  -7  -6  -9 8.68635 5.41601   1
   7   6   9 17.2629  9.2254   2
  -6  -7   9 61.1553  8.6007   1
   6  -7  -9 64.1668 10.3682   1
   6   7  -9 52.7416 11.1177   1
  -5  -7   9 24.6147  6.0233   1
   5  -7  -9 30.2235  7.6564   1
   5   7  -9 18.1982  8.4046   1
   4  -7  -9 27.5439  6.6311   1
  -4  -7   9 13.9954  5.0798   1
   4   7  -9 22.0204  8.2985   1
   3  -7  -9 18.6078  5.7793   1
  -3  -7   9 19.0648  4.4263   1
   3  -7  -9 24.5895  5.4380   4
   3   7  -9 20.6674  7.3190   1
  -2  -7   9 36.1372  6.5565   4
  -2  -7   9 46.8313  5.9970   1
   2  -7  -9 56.2606  7.3577   1
   2  -7  -9 48.3059  7.0314   4
   2   7  -9 52.1205  8.7091   1
  -2   7   9 41.4251  6.2822   3
   1  -7  -9 0.14311 3.99604   1
  -1  -7   9 -7.1824  3.7273   4
  -1  -7   9 -2.6954  3.0008   1
   1  -7  -9 -1.0794  3.4137   4
  -1   7   9 -5.0295  2.9637   3
   1   7  -9 3.03882 5.14321   1
  -1   7   9 -0.5685  4.7231   2
   0  -7   9 17.3215  4.8805   4
   0  -7   9 23.4338  3.9759   1
   0  -7  -9 18.7556  4.8788   4
   0  -7  -9 16.0131  4.9428   1
   0   7   9 16.0825  4.3254   3
   0   7  -9 13.4856  5.9713   1
   0   7   9 17.0582  6.5706   2
   1  -7   9 68.6629  9.5642   4
  -1  -7  -9 84.6023  8.9719   1
   1  -7   9 91.3989  8.5593   1
   1   7   9 80.5892 12.5074   2
  -1   7  -9 83.5714 10.3971   1
  -2  -7  -9 79.0905  9.9969   1
   2  -7   9 117.370  11.856   4
   2   7   9 128.169  15.522   2
  -2   7  -9 110.690  12.146   1
  -3  -7  -9 8.81623 4.57048   1
   3   7   9 18.8354  8.1965   2
  -4  -7  -9 43.8183  6.6592   1
   4   7   9 40.6819 10.2902   2
  -5  -7  -9 5.87152 4.37765   1
   5   7   9 0.85921 7.48826   2
  -6  -7  -9 -3.2682  4.5034   1
   6   7   9 -0.8658  7.8380   2
  -5  -8   9 0.61290 4.63738   1
   5  -8  -9 10.4081  7.0590   1
   5   8  -9 -4.0250  7.3938   1
   4  -8  -9 129.573  14.209   1
  -4  -8   9 130.932  12.250   1
   4   8  -9 95.8008 14.4466   1
   3  -8  -9 -3.6828  5.0692   1
  -3  -8   9 -6.8437  3.9451   1
   3   8  -9 -9.9281  5.9973   1
   2  -8  -9 18.4134  5.9899   4
   2  -8  -9 25.7872  6.2415   1
  -2  -8   9 22.7677  4.6046   1
   2   8  -9 16.0623  7.1780   1
   1  -8  -9 7.69412 5.08297   4
   1  -8  -9 13.0683  5.4902   1
  -1  -8   9 12.5899  4.1309   1
   1   8  -9 13.0694  6.3328   1
   0  -8  -9 -3.9483  4.4923   1
   0  -8  -9 -0.8324  4.7981   4
   0  -8   9 12.7885  3.7789   1
   0   8   9 0.49002 6.42090   2
   0   8  -9 5.45443 5.74713   1
  -1  -8  -9 -1.0540  5.0361   4
  -1  -8  -9 10.0558  5.2511   1
  -1   8  -9 6.47887 6.45677   1
   1   8   9 17.7534  7.9171   2
  -2  -8  -9 24.1250  5.9530   1
   2   8   9 43.7572 10.3700   2
  -3  -8  -9 78.4362  9.7095   1
   3   8   9 91.9224 14.5669   2
  -4  -8  -9 11.0636  5.0707   1
   4   8   9 10.8403  8.7829   2
   1  -9  -9 7.54556 5.73743   1
   1   9  -9 6.57462 6.86771   1
   0  -9  -9 6.74972 5.58099   1
 -10   0  10 29.9138  7.9062   1
  10   0 -10 36.4337  8.8824   1
   9   0 -10 89.9230 11.7093   1
  -9   0  10 77.0073 11.1764   1
   8   0 -10 279.573  23.872   1
  -8   0  10 270.563  23.493   1
   7   0 -10 402.992  32.731   1
  -7   0  10 420.921  32.644   1
  -6   0  10 38.5432  7.0282   1
   6   0 -10 44.5919  7.2612   1
   5   0 -10 273.321  22.199   1
  -5   0  10 272.110  22.054   1
   4   0 -10 111.771  10.905   1
  -4   0  10 122.044  11.025   1
   3   0 -10 3129.63  223.58   1
  -3   0  10 3114.21  223.42   1
   2   0 -10 5656.75  395.93   1
  -2   0  10 5444.44  395.77   1
   1   0 -10 1387.42  114.88   1
  -1   0  10 1739.38  137.56   3
  -1   0  10 1674.04  114.85   1
   0   0 -10 3485.77  273.27   1
   0   0  10 4096.80  328.02   3
   0   0 -10 3923.89  273.54   1
   1   0  10 3048.99  253.86   3
  -1   0 -10 3051.72  211.14   1
  -1   0 -10 2852.82  210.93   1
   1   0  10 2898.83  246.79   2
   2   0  10 2263.21  193.78   2
   2   0  10 2379.15  199.54   3
   3   0  10 55.4764  7.6087   2
   3   0  10 63.1337  7.6424   3
   4   0  10 194.743  17.996   2
   4   0  10 170.599  18.002   3
   5   0  10 -1.9015  4.0701   2
  -6   0 -10 79.7055  7.8485   1
   6   0  10 66.2791 10.6559   2
  -7   0 -10 8.72851 3.97118   1
   7   0  10 11.3140  6.1524   2
   8   0  10 49.8003  9.1513   2
   9   0  10 6.99459 7.00884   2
  10  -1 -10 25.6519  8.1408   1
 -10  -1  10 15.8395  7.4119   1
 -10   1  10 24.0333  8.2945   1
  10   1 -10 14.9729  7.6794   1
  -9  -1  10 128.627  15.067   1
   9  -1 -10 156.865  15.331   1
  -9   1  10 132.516  15.066   1
   9   1 -10 142.715  15.747   1
   8  -1 -10 55.1174  8.5827   1
  -8  -1  10 49.6094  8.3759   1
  -8   1  10 54.0611  8.8871   1
   8   1 -10 42.8125  8.5752   1
  -7  -1  10 100.390  12.270   1
   7  -1 -10 126.374  12.996   1
   7   1 -10 132.676  13.408   1
  -7   1  10 120.952  13.132   1
  -6  -1  10 50.9969  7.5496   1
   6  -1 -10 49.4751  7.5383   1
   6   1 -10 56.0041  8.2292   1
  -6   1  10 42.3280  7.8367   1
   5  -1 -10 -2.2332  3.4573   1
  -5  -1  10 -0.6002  3.7162   1
  -5   1  10 -3.2173  3.6714   1
   5   1 -10 2.18741 4.21254   1
  -4  -1  10 124.645  11.627   1
   4  -1 -10 126.871  11.519   1
  -4   1  10 124.745  11.805   1
   4   1 -10 130.533  11.867   1
   3  -1 -10 896.007  66.288   1
  -3  -1  10 957.452  66.256   1
  -3   1  10 923.114  66.362   1
   3   1 -10 902.586  66.526   1
  -3   1  10 877.253  70.933   4
   2  -1 -10 219.406  17.633   1
  -2  -1  10 233.852  20.196   3
  -2  -1  10 225.066  17.583   1
  -2   1  10 220.944  17.774   1
   2   1 -10 231.947  17.961   1
  -1  -1  10 6791.30  473.89   1
   1  -1 -10 7158.97  474.20   1
  -1   1  10 6755.20  474.22   1
   1   1 -10 5914.61  474.24   1
   0  -1  10 896.567  72.481   3
   0  -1 -10 791.571  60.217   1
   0   1  10 797.217  70.725   2
   0   1 -10 807.139  60.404   1
   0   1  10 846.267  60.229   1
   0   1 -10 844.351  60.425   1
   0   1  10 850.941  59.901   1
   0   1  10 871.963  72.395   3
  -1  -1 -10 370.718  28.361   1
   1  -1  10 388.502  34.877   3
   1   1  10 405.156  34.757   3
  -1   1 -10 394.886  28.483   1
   1   1  10 363.141  34.193   2
  -1   1 -10 434.992  28.482   1
  -1   1 -10 391.137  31.118   4
  -2  -1 -10 704.340  48.756   1
   2  -1  10 714.224  59.862   3
   2   1  10 701.717  59.680   3
  -2   1 -10 609.423  53.551   4
   3  -1  10 1172.89   95.66   2
  -3  -1 -10 1302.98   81.22   1
   3  -1  10 1081.76   98.72   3
   3   1  10 1015.19   96.03   2
   3   1  10 1073.42   98.63   3
   4  -1  10 144.406  15.069   2
  -4  -1 -10 170.275  12.024   1
  -4  -1 -10 167.366  12.233   1
   4   1  10 139.636  16.029   2
   4   1  10 131.118  15.561   3
   5  -1  10 1268.73  116.50   2
  -5  -1 -10 1507.64   99.41   1
   5   1  10 1365.01  117.49   2
   6  -1  10 508.634  45.984   2
  -6  -1 -10 552.370  38.883   1
   6   1  10 509.265  47.252   2
  -7  -1 -10 200.152  15.541   1
   7  -1  10 180.860  18.780   2
   7   1  10 185.638  20.266   2
  -7   1 -10 164.750  15.158   1
   8  -1  10 13.9295  6.2980   2
  -8  -1 -10 12.0200  4.7760   1
   8   1  10 20.6172  8.0168   2
   9  -1  10 3.74227 6.12478   2
   9   1  10 -6.0957  6.8279   2
  10   1  10 21.2111  9.4003   2
  10  -2 -10 0.67590 6.56986   1
 -10  -2  10 -0.9379  6.8653   1
 -10   2  10 -0.9315  7.0850   1
  10   2 -10 9.34912 7.87778   1
   9  -2 -10 6.42530 6.12697   1
  -9   2  10 9.44693 6.43056   1
   9   2 -10 11.4588  7.3497   1
  -8  -2  10 7.44302 5.66396   1
   8  -2 -10 8.66834 5.71396   1
   8   2 -10 11.0930  6.3127   1
  -8   2  10 12.7077  6.2091   1
  -7  -2  10 109.099  12.328   1
   7  -2 -10 101.464  12.447   1
   7   2 -10 157.357  14.183   1
  -7   2  10 103.967  12.853   1
  -6  -2  10 598.245  47.275   1
   6  -2 -10 631.282  47.643   1
  -6   2  10 628.549  47.844   1
   6   2 -10 659.656  48.302   1
   5  -2 -10 658.243  48.134   1
  -5  -2  10 618.092  47.952   1
  -5   2  10 655.687  51.012   4
  -5   2  10 625.801  48.272   1
   5   2 -10 651.544  48.767   1
   4  -2 -10 78.5935  8.1021   1
  -4  -2  10 75.4795  8.0299   1
   4   2 -10 54.7855  8.0124   1
  -4   2  10 74.6286  8.3326   1
  -4   2  10 63.9659  6.6337   4
   3  -2 -10 74.7323  8.0296   1
  -3  -2  10 82.6594  8.0981   1
   3   2 -10 84.4276  8.8426   1
  -3   2  10 80.7482  8.7365   1
  -3   2  10 77.1353  7.0215   4
   2  -2 -10 434.806  33.515   1
  -2  -2  10 454.190  39.203   3
  -2  -2  10 470.467  33.290   1
   2   2 -10 445.325  33.949   1
  -1  -2  10 896.026  73.830   3
   1  -2 -10 816.436  61.872   1
  -1  -2  10 866.262  61.506   1
   1  -2 -10 893.375  66.766   4
  -1  -2  10 879.254  66.904   4
  -1   2  10 801.649  72.170   2
   1   2 -10 856.335  62.293   1
  -1   2  10 866.413  73.973   3
  -1   2  10 820.136  62.216   1
   0  -2  10 772.275  55.340   1
   0  -2 -10 770.101  55.829   1
   0  -2  10 764.226  55.585   1
   0  -2  10 705.237  60.643   4
   0  -2  10 782.803  67.123   3
   0   2 -10 796.433  56.189   1
   0   2  10 822.529  67.018   3
   0   2  10 774.807  56.138   1
   0   2  10 784.378  65.816   2
  -1  -2 -10 940.601  70.491   1
   1   2  10 994.799  70.373   1
   1   2  10 1001.09   70.66   1
   1   2  10 948.737  83.340   2
  -1   2 -10 1031.74   70.54   1
   1   2  10 952.081  84.996   3
  -1   2 -10 936.266  70.741   1
  -1   2 -10 1059.04   76.96   4
   2  -2  10 40.1249  6.3799   3
  -2  -2 -10 49.7435  4.8598   1
   2   2  10 70.5319  8.2181   2
   2   2  10 60.8186  6.8511   3
  -2   2 -10 60.0975  5.8346   4
  -2   2 -10 55.7051  4.5458   1
  -2   2 -10 49.9970  5.1139   1
  -3  -2 -10 475.273  32.878   1
   3   2  10 403.992  40.373   3
   3   2  10 493.005  40.387   2
  -3   2 -10 439.057  36.291   4
  -4  -2 -10 570.644  40.673   1
   4   2  10 539.045  49.227   2
  -5  -2 -10 571.040  38.898   1
   5   2  10 466.981  47.157   2
   6  -2  10 19.8726  5.1745   2
  -6  -2 -10 23.5870  4.6462   1
   6   2  10 8.39614 6.96414   2
  -7  -2 -10 30.8300  5.8593   1
   7  -2  10 32.7217  6.3645   2
   7   2  10 30.6954  8.9921   2
  -8  -2 -10 9.11378 5.26181   1
   8  -2  10 14.6292  5.6700   2
   8   2  10 27.1898  8.8363   2
   9   2  10 -1.9328  7.7184   2
 -10  -3  10 1.87362 7.09269   1
  10  -3 -10 9.85094 7.43479   1
 -10   3  10 15.9228  7.8559   1
  10   3 -10 10.6083  8.0776   1
   9  -3 -10 5.21595 6.29951   1
  -9  -3  10 -0.6598  5.8799   1
  -9   3  10 4.32321 6.14502   1
   9   3 -10 0.81474 7.14067   1
  -8  -3  10 49.9228  8.3126   1
   8  -3 -10 43.1948  8.3629   1
  -8   3  10 37.0155  8.5507   1
   8   3 -10 31.1828  8.5998   1
  -7  -3  10 148.021  14.629   1
   7  -3 -10 126.473  14.805   1
  -7   3  10 169.573  15.757   1
   7   3 -10 151.872  16.034   1
   6  -3 -10 138.725  14.368   1
  -6  -3  10 140.214  14.007   1
   6   3 -10 178.569  15.833   1
  -6   3  10 133.749  14.912   1
  -5  -3  10 510.140  40.550   1
   5  -3 -10 567.311  41.015   1
   5   3 -10 560.830  41.816   1
  -5   3  10 514.088  41.264   1
  -4  -3  10 337.692  27.923   1
   4  -3 -10 353.999  28.200   1
  -4   3  10 394.153  29.168   4
   4   3 -10 362.399  28.883   1
  -4   3  10 351.269  28.790   1
  -3  -3  10 17.5666  4.0319   1
   3  -3 -10 27.1671  4.5558   1
  -3  -3  10 21.8161  2.9942   3
   3   3 -10 19.8695  4.9356   1
  -2  -3  10 3.89018 2.25041   1
  -2  -3  10 2.98973 1.55613   3
   2  -3 -10 3.59362 2.91755   1
   2  -3 -10 0.63810 1.94037   4
   2   3 -10 2.64441 3.38469   1
  -2   3  10 1.89321 2.56109   2
   1  -3 -10 245.193  18.085   4
   1  -3 -10 180.942  17.162   1
  -1  -3  10 227.562  20.013   3
  -1  -3  10 226.295  18.155   4
  -1  -3  10 218.391  16.557   1
  -1   3  10 217.757  20.369   2
   1   3 -10 222.021  17.925   1
  -1   3  10 232.717  20.251   3
   0  -3  10 170.182  15.915   4
   0  -3  10 195.518  14.208   1
   0  -3 -10 197.636  14.910   1
   0  -3  10 176.881  17.674   3
   0   3  10 162.937  17.440   3
   0   3 -10 181.312  15.448   1
   0   3  10 237.341  18.602   2
   0   3 -10 231.001  17.496   3
   1  -3  10 49.5795  6.4991   3
  -1  -3 -10 54.0470  5.1930   1
   1  -3  10 44.6731  5.6208   4
   1   3  10 55.2993  6.3158   3
  -1   3 -10 49.5464  5.7041   1
   1   3  10 70.6843  8.4405   2
  -2  -3 -10 411.545  30.042   1
   2   3  10 365.990  36.600   2
  -2   3 -10 467.357  33.115   4
  -2   3 -10 423.414  30.543   1
   2   3  10 375.061  36.559   3
  -3  -3 -10 24.7512  3.4130   1
  -3   3 -10 21.4121  3.6251   1
  -4  -3 -10 453.423  32.360   1
   4   3  10 461.583  40.138   2
   4   3  10 399.286  39.608   3
  -5  -3 -10 91.5851  9.0549   1
   5   3  10 94.0386 13.1774   2
  -6  -3 -10 95.1011  9.6748   1
   6   3  10 78.7990 13.1321   2
  -7  -3 -10 70.0156  8.4629   1
   7   3  10 62.1832 12.2040   2
  -8  -3 -10 87.3697 10.2611   1
   8   3  10 87.4510 14.3228   2
   9   3  10 5.35881 7.91815   2
  -9  -4  10 64.6731 10.6497   1
   9  -4 -10 86.7656 11.9230   1
   9   4 -10 67.5645 12.2264   1
  -9   4  10 80.5894 12.1651   1
   8  -4 -10 3.17589 5.67663   1
  -8  -4  10 -3.4412  5.4416   1
   8   4 -10 1.45988 6.85458   1
  -8   4  10 3.82052 6.71169   1
   7  -4 -10 17.9200  6.6156   1
  -7  -4  10 15.7260  5.7171   1
  -7   4  10 9.96253 6.52948   1
   7   4 -10 19.7931  7.6324   1
  -6  -4  10 690.178  53.766   1
   6  -4 -10 750.326  54.479   1
   6   4 -10 752.462  55.581   1
  -6   4  10 686.467  54.693   1
   5  -4 -10 21.6884  5.8487   1
  -5  -4  10 9.57813 4.84905   1
   5   4 -10 12.2214  6.4568   1
  -4  -4  10 150.328  16.266   1
   4  -4 -10 225.396  17.282   1
  -4  -4  10 210.486  17.787   3
   4   4 -10 203.902  18.074   1
  -3  -4  10 225.086  18.765   3
   3  -4 -10 205.756  17.433   1
  -3  -4  10 197.586  16.679   1
   3   4 -10 201.679  18.350   1
  -2  -4  10 1036.71   84.65   3
   2  -4 -10 1031.54   77.36   4
  -2  -4  10 947.816  70.850   1
   2  -4 -10 992.768  71.551   1
   2   4 -10 850.832  72.060   1
  -2   4  10 1018.62   82.91   2
   1  -4 -10 690.938  51.108   4
  -1  -4  10 630.668  51.121   4
  -1  -4  10 628.076  46.737   1
  -1  -4  10 621.460  56.133   3
   1  -4 -10 625.617  47.410   1
  -1   4  10 664.646  56.399   3
   1   4 -10 654.023  48.252   1
  -1   4  10 663.849  55.572   2
   0  -4 -10 35.2393  4.5136   1
   0  -4  10 27.1961  4.4016   3
   0  -4  10 36.5419  4.7724   4
   0   4  10 44.8257  5.2627   3
   0   4 -10 26.7057  5.2680   1
   0   4 -10 34.6956  4.1212   3
   1  -4  10 161.941  12.086   1
   1  -4  10 155.581  14.037   4
  -1  -4 -10 148.681  12.516   1
   1   4  10 150.184  16.422   2
  -1   4 -10 166.808  13.619   1
   1   4  10 164.555  15.130   3
  -2  -4 -10 6.92601 2.94984   1
   2   4  10 10.1859  3.2154   3
  -2   4 -10 8.34619 3.47212   1
  -3  -4 -10 21.4843  3.7964   1
   3   4  10 25.7463  6.8002   2
   3   4  10 21.8048  4.8006   3
  -4  -4 -10 363.162  26.615   1
   4   4  10 310.352  32.548   3
   4   4  10 397.396  33.733   2
  -5  -4 -10 131.906  11.116   1
   5   4  10 104.384  15.255   2
  -6  -4 -10 1.51043 3.85964   1
   6   4  10 8.07908 6.72653   2
  -7  -4 -10 5.00041 4.83976   1
   7   4  10 12.0578  8.1729   2
  -8  -4 -10 4.27518 5.11903   1
   8   4  10 1.95246 7.76442   2
  -9  -4 -10 41.6125  8.0296   1
   9   4  10 41.0403 11.5398   2
   8  -5 -10 -3.7123  6.0222   1
  -8  -5  10 -0.8098  5.7290   1
   8   5 -10 -13.181   7.193   1
  -8   5  10 4.45584 6.49090   1
  -7  -5  10 8.46506 5.50509   1
   7  -5 -10 3.95947 6.28284   1
   7   5 -10 8.00767 7.09894   1
  -7   5  10 10.7760  6.8119   1
   6  -5 -10 47.7206  9.0221   1
  -6  -5  10 49.1049  7.7232   1
   6   5 -10 51.6803 10.0630   1
  -5  -5  10 10.9406  4.7417   1
   5  -5 -10 -1.0312  4.8627   1
   5   5 -10 2.10261 6.71755   1
   4  -5 -10 19.3979  5.3857   1
  -4  -5  10 23.9152  5.0035   1
   4   5 -10 14.8491  6.9033   1
  -3  -5  10 53.6601  6.0042   1
   3  -5 -10 57.1633  7.3434   1
   3  -5 -10 39.3022  6.0871   4
   3   5 -10 50.2416  8.2115   1
  -3   5  10 45.7676  6.1120   2
  -2  -5  10 103.140   9.274   1
   2  -5 -10 108.897  10.227   1
   2  -5 -10 105.722  10.039   4
   2   5 -10 114.977  11.677   1
  -2   5  10 92.2732 11.4164   2
   1  -5 -10 139.192  12.294   1
   1  -5 -10 150.575  12.633   4
  -1  -5  10 132.039  11.341   1
  -1  -5  10 134.656  12.576   4
   1   5 -10 131.165  13.458   1
  -1   5  10 153.091  13.985   3
  -1   5  10 149.199  14.769   2
   0  -5 -10 203.698  14.927   4
   0  -5  10 138.291  13.013   1
   0  -5 -10 157.785  13.880   1
   0  -5  10 188.479  15.134   4
   0   5 -10 186.137  15.239   1
   0   5  10 176.723  16.185   3
   0   5  10 151.486  17.062   2
  -1  -5 -10 4.20207 3.02854   1
   1   5  10 0.42012 2.57601   3
   1   5  10 0.31327 4.74319   2
  -1   5 -10 3.43821 4.14562   1
  -2  -5 -10 242.662  18.225   1
   2  -5  10 260.249  17.795   1
   2  -5  10 201.250  20.176   4
   2   5  10 221.243  23.194   2
   2   5  10 229.909  22.060   3
  -2   5 -10 226.935  19.000   1
  -3  -5 -10 35.8173  4.9539   1
  -3   5 -10 25.6499  5.3138   1
   3   5  10 33.3391  7.9066   2
   3   5  10 23.4241  5.3194   3
  -4  -5 -10 33.2092  5.2399   1
   4   5  10 37.4916  8.6117   2
  -5  -5 -10 114.841  10.736   1
   5   5  10 111.931  15.583   2
  -6  -5 -10 34.9363  6.0426   1
   6   5  10 42.3049  9.9323   2
  -7  -5 -10 7.23493 5.14390   1
   7   5  10 6.45695 7.75413   2
  -8  -5 -10 3.99393 5.65376   1
   8   5  10 16.8732  9.3093   2
   7  -6 -10 -2.3170  6.2673   1
  -7  -6  10 1.88495 5.53406   1
   7   6 -10 10.2054  8.5099   1
  -6  -6  10 86.0199  9.9850   1
   6  -6 -10 78.8513 11.1154   1
   6   6 -10 65.9429 11.9569   1
   5  -6 -10 294.567  28.560   1
  -5  -6  10 400.879  27.972   1
   5   6 -10 358.219  30.622   1
  -4  -6  10 5.77429 3.88718   1
   4  -6 -10 2.30989 4.71395   1
   4   6 -10 -3.0953  5.5842   1
  -3  -6  10 1.07360 3.44720   1
   3  -6 -10 1.88310 4.34844   1
   3  -6 -10 3.80784 3.41492   4
   3   6 -10 -5.1755  5.0918   1
   2  -6 -10 0.31760 3.57007   4
   2  -6 -10 4.38178 4.13951   1
  -2  -6  10 -0.6472  2.8106   1
  -2  -6  10 -3.1037  3.2820   4
  -2   6  10 0.52880 3.95280   2
   2   6 -10 -9.9349  5.0336   1
  -2   6  10 -2.8446  3.2364   3
  -1  -6  10 244.837  19.967   1
  -1  -6  10 241.805  22.022   4
   1  -6 -10 262.670  20.977   1
   1  -6 -10 276.423  22.247   4
   1   6 -10 253.461  22.079   1
  -1   6  10 268.795  24.854   2
  -1   6  10 290.164  24.216   3
   0  -6 -10 104.135  10.547   1
   0  -6  10 121.570   9.616   1
   0  -6 -10 115.664  10.956   4
   0  -6  10 94.1051 10.9661   4
   0   6  10 119.319  11.740   3
   0   6 -10 102.474  11.678   1
   0   6  10 114.178  13.750   2
   1  -6  10 285.805  25.897   4
  -1  -6 -10 328.283  23.750   1
   1  -6  10 310.019  23.095   1
   1   6  10 301.668  28.068   3
  -1   6 -10 304.990  24.785   1
   1   6  10 301.743  29.342   2
  -2  -6 -10 -3.6945  3.5406   1
   2  -6  10 6.51243 4.23298   4
  -2   6 -10 1.40309 4.61946   1
   2   6  10 1.58864 5.83219   2
   2   6  10 0.79410 3.73698   3
  -3  -6 -10 248.164  19.373   1
   3   6  10 226.505  23.635   3
   3   6  10 251.946  25.271   2
  -4  -6 -10 -1.6122  3.6447   1
   4   6  10 -0.8034  3.8758   3
   4   6  10 11.0032  6.9973   2
  -5  -6 -10 128.736  11.355   1
   5   6  10 98.6423 15.7867   2
  -6  -6 -10 23.2648  5.9135   1
   6   6  10 41.1033  9.9319   2
  -7  -6 -10 -3.4146  4.9365   1
   7   6  10 2.08129 7.89540   2
   6  -7 -10 4.78214 6.86939   1
  -6  -7  10 2.12825 5.13600   1
   6   7 -10 6.61698 7.87908   1
   5  -7 -10 13.0337  6.9927   1
  -5  -7  10 8.20829 4.96080   1
   5   7 -10 14.9670  8.0006   1
   4  -7 -10 93.5552 11.0476   1
  -4  -7  10 80.1708  9.0551   1
   4   7 -10 76.5721 12.0452   1
   3  -7 -10 78.1435  8.7375   4
  -3  -7  10 80.7158  8.1949   1
   3  -7 -10 76.0950  9.4799   1
  -3  -7  10 59.5748  8.3773   4
  -3   7  10 49.2018  8.0681   3
   3   7 -10 70.2837 10.5860   1
  -2  -7  10 2.30170 3.43405   1
   2  -7 -10 3.94720 4.41253   1
   2  -7 -10 -1.0555  3.8874   4
  -2  -7  10 -0.1562  4.2837   4
   2   7 -10 2.30651 5.81896   1
  -2   7  10 -3.4273  3.3606   3
   1  -7 -10 -0.5043  4.1283   1
  -1  -7  10 -2.3525  4.1245   4
   1  -7 -10 3.18377 3.72565   4
  -1  -7  10 6.40910 3.25901   1
  -1   7  10 6.14438 5.23363   2
  -1   7  10 1.36342 3.19507   3
   1   7 -10 7.65867 5.59409   1
   0  -7 -10 12.6588  4.9300   1
   0  -7  10 20.0043  3.7806   1
   0  -7  10 13.6823  4.9198   4
   0  -7 -10 16.6812  4.7390   4
   0   7  10 19.3000  6.8567   2
   0   7 -10 18.3898  6.0459   1
   0   7  10 14.5570  4.3597   3
   1  -7  10 120.051  12.946   4
  -1  -7 -10 131.236  12.003   1
  -1  -7 -10 128.935  12.751   4
   1   7  10 139.362  16.630   2
  -1   7 -10 121.921  13.390   1
   2  -7  10 119.823  14.440   4
  -2  -7 -10 161.041  13.368   1
  -2   7 -10 147.938  14.815   1
   2   7  10 166.184  18.584   2
  -3  -7 -10 1.13485 3.80802   1
   3   7  10 6.60958 6.96032   2
  -4  -7 -10 6.05650 4.60940   1
   4   7  10 9.26652 7.81616   2
  -5  -7 -10 27.0589  5.9612   1
   5   7  10 27.7443  9.6860   2
  -6  -7 -10 -3.0658  4.6649   1
   6   7  10 1.25288 7.72027   2
  -4  -8  10 125.123  12.420   1
   4  -8 -10 146.734  14.652   1
   4   8 -10 102.554  14.973   1
  -3  -8  10 -5.5129  4.0049   1
   3  -8 -10 6.79449 5.74151   1
   3   8 -10 3.56954 6.81428   1
   2  -8 -10 34.7446  7.4072   4
   2  -8 -10 52.9915  8.0893   1
  -2  -8  10 37.7437  5.7838   1
   2   8 -10 56.9494  9.6003   1
   1  -8 -10 99.3019 10.8906   1
  -1  -8  10 82.7070  8.7871   1
   1  -8 -10 87.5370 10.4720   4
   1   8 -10 64.9816 10.8385   1
   0  -8 -10 12.4643  5.4678   4
   0  -8 -10 15.6681  5.6105   1
   0   8 -10 21.3365  6.8705   1
   0   8  10 18.6969  7.7453   2
  -1  -8 -10 6.53793 5.82876   4
  -1  -8 -10 7.14604 5.18712   1
  -1   8 -10 17.2166  7.0827   1
   1   8  10 15.8913  7.6083   2
  -2  -8 -10 120.051  12.562   1
   2   8  10 143.778  18.044   2
  -3  -8 -10 6.75094 4.17177   1
   3   8  10 14.0533  8.4020   2
  -4  -8 -10 31.5456  5.8561   1
   4   8  10 29.6163 10.4669   2
  10   0 -11 -4.1526  6.8983   1
 -10   0  11 -0.6081  6.3205   1
  -9   0  11 5.26566 6.19589   1
   9   0 -11 -0.2365  5.5924   1
  -8   0  11 -0.3279  5.1841   1
   8   0 -11 -0.6391  4.9768   1
  -7   0  11 -1.5120  4.7362   1
   7   0 -11 -4.5762  4.5652   1
   6   0 -11 -9.0693  4.5823   1
  -6   0  11 -5.3401  4.6618   1
  -5   0  11 -0.1561  4.0543   1
   5   0 -11 -2.4255  4.1088   1
  -4   0  11 -0.3605  3.3616   1
   4   0 -11 -1.2450  3.2301   1
  -3   0  11 -1.4177  2.7296   1
   3   0 -11 -1.8363  2.6316   1
  -2   0  11 -0.5770  1.6816   3
  -2   0  11 -3.3321  2.2360   1
   2   0 -11 0.17234 2.34418   1
  -1   0  11 1.51706 1.40879   3
  -1   0  11 -2.0207  1.7660   1
   1   0 -11 -3.0583  1.8296   1
   0   0  11 4.16107 1.67394   3
   0   0 -11 0.52093 1.47961   1
   0   0 -11 0.89300 1.99973   1
   1   0  11 0.15263 2.58762   2
  -1   0 -11 1.48039 1.22417   1
   1   0  11 0.65407 1.82703   3
  -1   0 -11 3.48528 1.77681   1
   2   0  11 0.29479 2.73116   2
   2   0  11 0.40545 1.90661   3
   3   0  11 0.07270 3.11288   2
   3   0  11 2.93099 2.60064   3
   4   0  11 -1.9039  2.5291   3
   4   0  11 1.32467 3.63992   2
   5   0  11 1.40207 4.79146   2
  -6   0 -11 3.07817 3.03470   1
   6   0  11 1.94384 5.47850   2
   7   0  11 -2.7693  5.7558   2
   8   0  11 -1.7169  6.0716   2
   9   0  11 6.55904 7.38683   2
 -10  -1  11 14.3562  7.6015   1
  10  -1 -11 12.1850  7.7495   1
 -10   1  11 8.23353 7.28278   1
  10   1 -11 8.32130 7.52849   1
   9  -1 -11 5.71275 6.19375   1
  -9  -1  11 -1.4487  5.7971   1
  -9   1  11 -3.8478  6.0374   1
   9   1 -11 -8.6124  6.0866   1
  -8  -1  11 120.193  12.750   1
   8  -1 -11 101.819  13.036   1
   8   1 -11 126.925  13.998   1
  -8   1  11 106.898  13.215   1
  -7  -1  11 3.37735 4.97856   1
   7  -1 -11 -3.9715  4.8263   1
   7   1 -11 0.98718 5.24484   1
  -7   1  11 0.82180 5.35366   1
  -6  -1  11 644.438  48.598   1
   6  -1 -11 712.288  49.171   1
  -6   1  11 663.844  48.924   1
   6   1 -11 563.663  48.905   1
   5  -1 -11 163.136  15.313   1
  -5  -1  11 182.414  15.339   1
   5   1 -11 160.499  15.818   1
  -5   1  11 163.919  15.494   1
   4  -1 -11 267.483  21.189   1
  -4  -1  11 267.969  21.084   1
  -4   1  11 242.630  21.156   1
   4   1 -11 280.052  21.555   1
  -3  -1  11 314.643  23.088   1
   3  -1 -11 278.457  23.094   1
  -3   1  11 295.240  23.620   4
   3   1 -11 318.581  23.562   1
  -3   1  11 294.685  23.243   1
  -2  -1  11 685.146  49.494   1
  -2  -1  11 706.866  58.785   3
   2  -1 -11 690.764  49.761   1
   2   1 -11 679.536  49.926   1
  -2   1  11 632.782  49.677   1
   1  -1 -11 648.613  48.364   1
  -1  -1  11 744.008  48.080   1
  -1  -1  11 601.755  51.896   4
  -1  -1  11 632.892  57.560   3
  -1   1  11 661.457  48.426   1
   1   1 -11 673.665  48.631   1
  -1   1  11 707.513  57.743   3
   0  -1  11 188.389  17.379   3
   0  -1 -11 206.047  14.444   1
   0   1  11 191.279  17.319   3
   0   1  11 182.637  14.267   1
   0   1 -11 197.400  14.656   1
   0   1  11 186.173  13.910   1
   0   1  11 177.918  17.510   2
   0   1 -11 196.548  14.772   1
  -1  -1 -11 263.238  21.203   1
   1  -1  11 294.519  26.351   3
  -1   1 -11 312.202  21.417   1
  -1   1 -11 308.467  23.296   4
   1   1  11 291.541  26.164   3
   1   1  11 293.247  26.090   2
  -1   1 -11 281.457  21.346   1
   2  -1  11 20.0364  3.9945   3
  -2  -1 -11 23.5950  2.2270   1
   2   1  11 21.6186  3.8760   3
   2   1  11 23.1673  4.9268   2
  -2   1 -11 16.9286  2.8567   4
   3  -1  11 6.67915 3.37546   2
   3  -1  11 8.78763 3.25317   3
   3   1  11 10.5599  3.3538   3
   3   1  11 9.99603 4.23639   2
  -4  -1 -11 954.823  62.731   1
   4  -1  11 821.190  74.107   2
  -4  -1 -11 946.241  62.880   1
   4   1  11 719.213  76.443   3
   4   1  11 897.633  75.065   2
  -5  -1 -11 92.8868  8.4331   1
   5  -1  11 72.5428 10.2114   2
   5   1  11 84.6067 11.7274   2
   6  -1  11 204.388  20.194   2
  -6  -1 -11 220.782  16.606   1
   6   1  11 182.688  21.838   2
   7  -1  11 14.8074  6.0997   2
  -7  -1 -11 21.1904  4.9190   1
   7   1  11 16.4692  7.5950   2
   8  -1  11 5.72159 5.57464   2
   8   1  11 8.33173 7.44197   2
   9  -1  11 52.6481  9.9409   2
   9   1  11 53.6250 11.5584   2
 -10  -2  11 97.1288 13.5137   1
  10  -2 -11 115.326  14.555   1
  10   2 -11 108.492  14.735   1
 -10   2  11 110.367  14.551   1
   9  -2 -11 12.5980  6.5317   1
  -9  -2  11 2.34725 6.17640   1
   9   2 -11 11.2625  7.5276   1
  -9   2  11 3.65768 6.66585   1
   8  -2 -11 100.759  12.292   1
  -8  -2  11 107.596  12.150   1
   8   2 -11 114.794  13.256   1
  -8   2  11 74.9778 11.6416   1
  -7  -2  11 296.669  24.488   1
   7  -2 -11 271.579  24.732   1
   7   2 -11 320.780  25.689   1
  -7   2  11 293.037  25.165   1
  -6  -2  11 -4.9806  4.8133   1
   6  -2 -11 2.54895 4.87267   1
  -6   2  11 2.58038 5.41081   1
   6   2 -11 -1.3998  5.5968   1
  -5  -2  11 960.306  71.795   1
   5  -2 -11 965.382  71.940   1
  -5   2  11 989.642  72.212   1
   5   2 -11 977.147  72.603   1
  -5   2  11 990.615  76.804   4
  -4  -2  11 1162.04   83.39   1
   4  -2 -11 1187.80   83.67   1
  -4   2  11 1086.98   89.45   4
   4   2 -11 1212.66   84.20   1
  -4   2  11 1097.81   83.68   1
   3  -2 -11 581.105  46.629   1
  -3  -2  11 614.113  54.629   3
  -3  -2  11 617.860  46.401   1
  -3   2  11 626.566  46.917   1
  -3   2  11 679.184  49.441   4
   3   2 -11 662.216  47.220   1
   2  -2 -11 50.6973  5.6887   1
  -2  -2  11 53.3941  5.4257   1
  -2  -2  11 42.9122  5.1474   3
   2   2 -11 46.2764  5.9568   1
  -2   2  11 46.6891  5.9953   1
   1  -2 -11 2523.72  185.05   4
  -1  -2  11 2395.00  204.18   3
   1  -2 -11 2288.19  170.53   1
  -1  -2  11 2452.37  170.10   1
  -1  -2  11 2419.64  185.21   4
  -1   2  11 2304.54  198.84   2
  -1   2  11 2346.67  170.81   1
  -1   2  11 2397.63  204.31   3
   1   2 -11 2317.61  170.89   1
   0  -2  11 50.3542  5.7774   4
   0  -2 -11 74.5413  6.0426   1
   0  -2  11 58.3242  6.8507   3
   0   2  11 70.9606  6.8511   3
   0   2 -11 64.5624  6.3740   1
   0   2  11 64.6595  6.3929   1
  -1  -2 -11 219.450  17.050   1
   1  -2  11 210.227  21.154   3
  -1   2 -11 263.254  18.823   4
  -1   2 -11 228.500  17.265   1
   1   2  11 230.584  17.096   1
   1   2  11 232.955  20.975   3
  -1   2 -11 221.772  17.410   1
   2  -2  11 722.128  69.681   3
  -2  -2 -11 799.797  57.224   1
   2   2  11 757.599  69.535   3
  -2   2 -11 870.103  62.798   4
  -2   2 -11 813.481  57.385   1
   2   2  11 812.781  68.423   2
  -3  -2 -11 609.213  40.593   1
   3   2  11 616.584  49.493   2
   3   2  11 503.465  49.763   3
  -3   2 -11 517.969  44.680   4
  -4  -2 -11 0.06065 2.48802   1
   4   2  11 4.24468 5.00312   2
   4   2  11 1.56470 3.17043   3
  -5  -2 -11 167.674  14.076   1
   5   2  11 178.583  19.242   2
   6  -2  11 9.49147 4.59981   2
  -6  -2 -11 7.60511 3.70021   1
   6   2  11 -0.4758  6.4927   2
   7  -2  11 110.276  13.195   2
  -7  -2 -11 120.363  11.427   1
   7   2  11 108.844  15.706   2
   8  -2  11 40.7065  7.6853   2
   8   2  11 33.9354  9.8174   2
   9   2  11 14.8795  9.0085   2
  -9  -3  11 21.7639  7.2860   1
   9  -3 -11 16.8755  7.5756   1
  -9   3  11 21.3597  8.4255   1
   9   3 -11 21.3961  8.4429   1
   8  -3 -11 7.71088 6.02005   1
  -8  -3  11 8.85257 6.19620   1
  -8   3  11 11.9924  6.9118   1
   8   3 -11 12.7383  7.4289   1
   7  -3 -11 -1.2803  5.5787   1
  -7  -3  11 5.77599 5.10835   1
   7   3 -11 9.06812 6.46824   1
  -7   3  11 0.69133 6.14017   1
  -6  -3  11 91.9728 10.4977   1
   6  -3 -11 80.2259 10.5987   1
   6   3 -11 94.7823 11.8823   1
  -6   3  11 83.0720 11.1699   1
  -5  -3  11 17.1065  5.3630   1
   5  -3 -11 31.3270  6.1333   1
   5   3 -11 20.2420  6.3864   1
  -5   3  11 24.5124  4.2957   4
  -5   3  11 22.4659  6.4856   1
   4  -3 -11 100.236  10.095   1
  -4  -3  11 89.5623  9.6449   1
  -4   3  11 93.1242 10.7324   1
  -4   3  11 91.0439  8.6565   4
   4   3 -11 80.9492 10.5095   1
  -3  -3  11 -3.9906  2.7811   1
  -3  -3  11 1.11561 1.63432   3
   3  -3 -11 -0.1311  2.9939   1
  -3   3  11 -8.0560  3.8603   1
   3   3 -11 -0.7495  3.7735   1
   2  -3 -11 631.119  56.918   4
   2  -3 -11 719.938  53.161   1
  -2  -3  11 803.668  62.694   3
  -2  -3  11 743.897  52.569   1
   2   3 -11 727.577  53.713   1
  -1  -3  11 36.6913  4.5458   4
  -1  -3  11 41.5051  4.1645   1
   1  -3 -11 53.7309  5.3782   1
  -1  -3  11 39.2255  5.1058   3
   1  -3 -11 43.2917  4.4995   4
   1   3 -11 35.8417  5.4931   1
  -1   3  11 36.7583  5.0374   3
  -1   3  11 42.3256  6.0842   2
   0  -3 -11 28.9873  3.7965   1
   0  -3  11 24.5816  4.0437   3
   0  -3  11 32.9483  3.1446   1
   0  -3  11 28.5788  3.8913   4
   0   3 -11 21.9179  4.2402   1
   0   3  11 21.3739  3.7522   3
   0   3  11 24.9077  5.2833   2
   0   3 -11 31.2454  3.8329   3
   1  -3  11 340.678  32.879   3
  -1  -3 -11 386.647  27.027   1
   1   3  11 367.884  32.668   3
  -1   3 -11 374.555  27.593   1
   1   3  11 360.863  32.887   2
  -2  -3 -11 43.6935  4.3374   1
   2   3  11 42.4862  7.1746   2
  -2   3 -11 33.6627  4.8574   4
   2   3  11 34.5982  5.4076   3
  -2   3 -11 38.4973  4.8453   1
  -3  -3 -11 451.602  33.999   1
   3   3  11 412.889  41.663   3
  -3   3 -11 512.590  34.360   1
   3   3  11 486.336  41.986   2
  -4  -3 -11 1489.51  101.61   1
  -4   3 -11 1476.75  101.73   1
   4   3  11 1452.57  120.69   2
   4   3  11 1231.03  122.83   3
  -5  -3 -11 1.90691 2.99911   1
   5   3  11 -6.5642  3.3586   3
   5   3  11 -5.8931  5.7595   2
  -6  -3 -11 237.074  18.825   1
   6   3  11 225.363  24.665   2
  -7  -3 -11 143.058  13.374   1
   7   3  11 134.072  18.571   2
  -8  -3 -11 75.6187  9.5057   1
   8   3  11 74.3306 13.3577   2
   9   3  11 35.6381 11.1682   2
   9  -4 -11 10.1506  6.7267   1
  -9  -4  11 7.30674 6.72566   1
   9   4 -11 -1.9870  8.3219   1
  -9   4  11 5.66035 7.79953   1
   8  -4 -11 -4.5511  5.6089   1
  -8  -4  11 3.42669 5.75575   1
  -8   4  11 0.45852 6.57319   1
   8   4 -11 7.17626 6.90021   1
  -7  -4  11 46.6625  7.8626   1
   7  -4 -11 63.5337  9.5705   1
  -7   4  11 47.5611  9.4966   1
   7   4 -11 55.3522 10.1309   1
   6  -4 -11 746.743  55.470   1
  -6  -4  11 702.004  54.625   1
   6   4 -11 773.091  56.540   1
  -6   4  11 707.397  55.754   1
   5  -4 -11 7.75948 5.06052   1
  -5  -4  11 3.32835 4.59878   1
  -5   4  11 2.58534 5.79931   1
   5   4 -11 11.7908  6.5113   1
  -4  -4  11 -1.3874  1.8006   3
  -4  -4  11 -4.8264  3.6037   1
   4  -4 -11 3.26892 4.05046   1
   4   4 -11 -1.2156  5.0448   1
  -3  -4  11 66.7413  7.2847   1
   3  -4 -11 79.4939  8.5231   1
  -3  -4  11 73.2266  7.2563   3
   3   4 -11 59.3641  8.8400   1
  -2  -4  11 215.582  18.763   3
  -2  -4  11 194.646  15.985   1
   2  -4 -11 207.110  17.435   4
   2  -4 -11 207.527  16.914   1
  -2   4  11 209.952  19.202   2
   2   4 -11 207.899  17.791   1
   1  -4 -11 8.37862 2.87737   4
   1  -4 -11 13.6604  3.5177   1
  -1  -4  11 12.1856  3.1059   4
  -1  -4  11 10.7162  2.2335   1
  -1  -4  11 6.42092 2.34310   3
   1   4 -11 11.8074  4.1226   1
  -1   4  11 13.5996  4.1741   2
  -1   4  11 8.14057 3.01755   3
   0  -4  11 567.612  58.098   3
   0  -4  11 661.575  48.045   1
   0  -4  11 652.829  52.970   4
   0  -4 -11 660.645  48.731   1
   0   4  11 693.352  58.236   3
   0   4  11 651.481  57.550   2
   0   4 -11 666.437  49.499   1
   0   4 -11 776.422  57.879   3
   1  -4  11 32.5268  3.3094   1
  -1  -4 -11 27.5690  4.0270   1
   1  -4  11 27.1558  4.6761   4
   1   4  11 35.0663  4.8176   3
  -1   4 -11 25.9815  4.9212   1
   1   4  11 32.3931  6.5686   2
  -2  -4 -11 220.667  16.718   1
  -2   4 -11 204.041  17.291   1
   2   4  11 226.376  21.685   2
   2   4  11 214.325  20.476   3
  -3  -4 -11 1218.82   85.13   1
   3   4  11 1214.08  101.36   2
   3   4  11 1055.22  102.84   3
  -3   4 -11 1240.05   85.64   1
  -4  -4 -11 327.296  23.480   1
   4   4  11 279.602  29.000   3
   4   4  11 313.421  29.838   2
  -5  -4 -11 202.068  15.464   1
   5   4  11 215.652  21.145   2
   5   4  11 154.001  19.098   3
  -6  -4 -11 2.27233 3.93727   1
   6   4  11 13.5373  7.5978   2
  -7  -4 -11 -0.4488  4.3448   1
   7   4  11 4.39071 7.82135   2
  -8  -4 -11 18.9016  6.0639   1
   8   4  11 25.0974 10.2268   2
   8  -5 -11 44.4198  9.2641   1
  -8  -5  11 31.2981  7.9727   1
   8   5 -11 32.9331  9.9107   1
  -8   5  11 40.3319  9.6326   1
  -7  -5  11 13.4210  5.8897   1
   7  -5 -11 7.45948 6.54186   1
  -7   5  11 26.1425  8.2539   1
   7   5 -11 5.41833 7.64939   1
  -6  -5  11 293.137  25.057   1
   6  -5 -11 302.982  26.204   1
  -6   5  11 322.643  26.684   1
   6   5 -11 316.072  27.516   1
  -5  -5  11 323.656  25.494   1
   5  -5 -11 303.868  26.442   1
   5   5 -11 337.160  27.933   1
   4  -5 -11 2.67585 4.58160   1
  -4  -5  11 -0.6454  3.7328   1
   4   5 -11 0.54280 5.61730   1
   3  -5 -11 481.226  38.579   4
  -3  -5  11 498.697  35.362   1
   3  -5 -11 489.855  36.412   1
  -3   5  11 415.559  40.637   2
   3   5 -11 510.056  37.573   1
  -2  -5  11 30.8994  4.5109   1
  -2  -5  11 35.7805  5.1888   4
   2  -5 -11 41.3941  5.3735   4
   2  -5 -11 36.1238  5.9011   1
  -2   5  11 30.2118  5.2584   3
   2   5 -11 45.1712  7.5840   1
  -2   5  11 46.1219  6.4328   2
  -1  -5  11 40.9691  4.5209   1
   1  -5 -11 43.2699  5.8606   1
  -1  -5  11 40.7143  5.5113   4
   1  -5 -11 40.4095  5.1894   4
  -1   5  11 38.1856  6.5946   2
  -1   5  11 36.9082  5.4512   3
   1   5 -11 36.8738  6.7083   1
   0  -5 -11 181.311  14.529   1
   0  -5 -11 179.326  15.158   4
   0  -5  11 158.946  15.406   4
   0  -5  11 170.529  13.442   1
   0   5  11 180.955  16.824   3
   0   5 -11 164.383  15.438   1
   0   5  11 192.977  18.166   2
   1  -5  11 1013.86   71.08   1
   1  -5  11 970.314  78.387   4
  -1  -5 -11 1008.13   71.66   1
   1   5  11 1012.31   85.98   3
  -1   5 -11 919.370  72.415   1
   1   5  11 997.420  84.933   2
  -2  -5 -11 19.6409  4.0170   1
  -2   5 -11 20.0787  4.9933   1
   2   5  11 13.7725  6.2925   2
   2   5  11 15.2115  4.3164   3
  -3  -5 -11 512.103  35.448   1
  -3   5 -11 474.470  36.001   1
   3   5  11 450.989  43.008   3
   3   5  11 451.250  43.278   2
  -4  -5 -11 53.2385  6.1493   1
   4   5  11 39.2175  7.6021   3
   4   5  11 61.1060 10.6958   2
  -5  -5 -11 2.63837 3.78111   1
   5   5  11 -0.6772  6.1355   2
  -6  -5 -11 23.4684  5.4246   1
   6   5  11 31.4347  8.9864   2
  -7  -5 -11 242.229  18.955   1
   7   5  11 189.974  24.326   2
  -8  -5 -11 -1.1285  5.3001   1
   8   5  11 6.58258 8.96639   2
   7  -6 -11 29.1547  8.4644   1
  -7  -6  11 21.7677  6.5081   1
  -7   6  11 23.8076  8.8549   1
   7   6 -11 31.4331  9.5690   1
  -6  -6  11 115.196  12.389   1
   6  -6 -11 125.620  14.377   1
   6   6 -11 106.932  14.989   1
  -5  -6  11 430.816  32.905   1
   5  -6 -11 388.322  33.995   1
   5   6 -11 475.533  36.083   1
  -4  -6  11 4.62869 3.88851   1
   4  -6 -11 -2.8628  4.5113   1
   4   6 -11 -0.3525  6.0333   1
   3  -6 -11 17.3997  5.3151   1
  -3  -6  11 14.2378  4.1818   1
   3  -6 -11 15.1514  4.4514   4
   3   6 -11 12.1736  6.4774   1
   2  -6 -11 80.5069  9.1487   1
  -2  -6  11 73.7694  7.8033   1
   2  -6 -11 83.8489  8.8050   4
  -2  -6  11 67.5877  8.3391   4
  -2   6  11 80.6116  9.4697   3
   2   6 -11 87.8806 11.0101   1
  -2   6  11 88.8051 10.4395   2
   1  -6 -11 36.6828  5.5058   4
   1  -6 -11 41.3202  6.0575   1
  -1  -6  11 36.5237  5.6816   4
  -1   6  11 30.5574  5.2771   3
  -1   6  11 34.7863  6.9579   2
   1   6 -11 37.1437  7.2765   1
   0  -6 -11 87.7835  9.2910   1
   0  -6  11 85.6155  9.4927   4
   0  -6  11 82.5051  8.0542   1
   0  -6 -11 96.4000  9.4758   4
   0   6  11 97.7504 10.2853   3
   0   6 -11 82.3287 10.4706   1
   0   6  11 95.3604 12.0578   2
  -1  -6 -11 93.8265  9.0330   1
   1  -6  11 86.7085  9.9506   4
   1   6  11 90.0772 10.3685   3
   1   6  11 77.5087 11.9519   2
  -1   6 -11 77.4418  9.8060   1
  -2  -6 -11 178.123  14.735   1
   2  -6  11 159.968  16.368   4
  -2   6 -11 180.392  15.867   1
   2   6  11 159.801  19.281   2
   2   6  11 189.303  17.969   3
  -3  -6 -11 361.880  27.032   1
   3   6  11 336.920  32.838   3
  -3   6 -11 345.107  27.964   1
   3   6  11 362.569  34.018   2
  -4  -6 -11 12.8133  4.3125   1
   4   6  11 9.02935 4.71714   3
   4   6  11 14.5769  7.2856   2
  -5  -6 -11 9.58967 4.48143   1
   5   6  11 5.46334 7.06551   2
  -6  -6 -11 20.7934  5.5002   1
   6   6  11 23.9211  8.7254   2
  -7  -6 -11 0.45986 5.14621   1
   7   6  11 3.50136 8.29798   2
  -6  -7  11 1.50087 5.10510   1
   6  -7 -11 -2.6550  6.1916   1
   6   7 -11 2.48581 8.51902   1
  -5  -7  11 4.88654 4.68382   1
   5  -7 -11 9.62695 6.67017   1
   5   7 -11 0.08274 7.52638   1
  -4  -7  11 65.3118  8.0870   1
   4  -7 -11 80.5316 10.2375   1
   4   7 -11 66.5893 11.3210   1
   3  -7 -11 99.3991 10.8165   1
   3  -7 -11 94.0122  9.8850   4
  -3  -7  11 79.4783  8.8605   1
  -3  -7  11 71.4745  9.3616   4
   3   7 -11 79.6407 11.8601   1
  -3   7  11 72.2365 10.2224   3
   2  -7 -11 4.39021 4.12796   4
   2  -7 -11 2.47261 4.61778   1
  -2  -7  11 -0.1136  4.0334   4
  -2  -7  11 1.46015 3.42626   1
   2   7 -11 4.75940 5.97779   1
  -2   7  11 -6.0924  3.3830   3
  -1  -7  11 21.2490  5.4788   4
   1  -7 -11 27.2403  5.8273   1
  -1  -7  11 28.3057  4.2909   1
   1  -7 -11 24.5509  5.1771   4
  -1   7  11 32.2921  6.9579   2
   1   7 -11 22.3154  6.7284   1
  -1   7  11 20.9667  4.8435   3
   0  -7 -11 41.6245  6.5288   4
   0  -7 -11 45.4026  6.7695   1
   0  -7  11 47.3353  7.0039   4
   0   7 -11 50.8385  8.2502   1
   0   7  11 38.9563  8.6340   2
   0   7  11 37.9431  6.3778   3
  -1  -7 -11 -1.1140  4.0967   1
   1  -7  11 -2.6601  4.4427   4
  -1  -7 -11 -2.7952  4.6970   4
   1   7  11 9.61805 6.70585   2
  -1   7 -11 1.96281 5.38135   1
   2  -7  11 9.12429 5.07526   4
  -2  -7 -11 5.12749 4.39612   1
  -2   7 -11 0.72688 5.44862   1
   2   7  11 4.89512 6.80022   2
  -3  -7 -11 5.93168 4.46608   1
   3   7  11 5.94940 7.26990   2
  -4  -7 -11 2.59151 4.42861   1
   4   7  11 -1.8267  6.7006   2
  -5  -7 -11 52.3180  7.3931   1
   5   7  11 42.1578 10.7555   2
   4  -8 -11 104.016  12.611   1
  -4  -8  11 97.9912 10.6312   1
   4   8 -11 76.7097 13.4226   1
  -3  -8  11 4.29042 4.40366   1
   3  -8 -11 11.7910  4.4714   4
   3  -8 -11 -2.2217  5.7452   1
   3   8 -11 -5.2481  6.5654   1
   2  -8 -11 0.04586 4.78744   4
   2  -8 -11 11.4082  5.6794   1
  -2  -8  11 8.38877 4.18950   1
   2   8 -11 12.0317  6.8523   1
   1  -8 -11 18.6502  6.3873   1
   1  -8 -11 21.8234  6.0602   4
   1   8 -11 22.7062  7.4201   1
   0  -8 -11 194.962  16.995   1
   0  -8 -11 182.842  17.709   4
   0   8 -11 186.125  18.240   1
  -1  -8 -11 2.70818 5.08856   1
  -1   8 -11 0.38161 6.03273   1
   1   8  11 1.44638 6.85876   2
  -2  -8 -11 46.2564  6.8387   1
   2   8  11 11.1732  8.4816   2
  -3  -8 -11 16.0172  5.4716   1
   3   8  11 16.9686  8.8290   2
  10   0 -12 10.2747  7.8452   1
 -10   0  12 18.3807  7.9579   1
   9   0 -12 187.113  17.884   1
  -9   0  12 149.297  16.723   1
   8   0 -12 52.6739  9.3317   1
  -8   0  12 64.4760  9.3988   1
   7   0 -12 -7.2066  4.5811   1
  -7   0  12 -7.3713  4.6682   1
   6   0 -12 556.226  41.128   1
  -6   0  12 506.511  40.577   1
   5   0 -12 3004.80  208.47   1
  -5   0  12 2788.29  208.00   1
  -4   0  12 38.7320  6.3101   1
   4   0 -12 45.0415  6.5990   1
   3   0 -12 999.911  69.401   1
  -3   0  12 900.756  69.018   1
  -2   0  12 78.8354  7.8493   1
   2   0 -12 87.6962  8.0367   1
  -2   0  12 81.3623  8.3175   3
  -1   0  12 1091.38   80.18   1
   1   0 -12 1119.21   80.54   1
  -1   0  12 1140.19   96.16   3
   0   0 -12 52.1828  5.6971   1
   0   0  12 70.2792  6.9635   3
   0   0 -12 74.4301  6.4969   1
   1   0  12 5728.89  506.54   3
   1   0  12 6012.84  492.38   2
  -1   0 -12 6429.35  421.96   1
  -1   0 -12 5527.79  421.63   1
   2   0  12 316.516  29.128   3
   2   0  12 323.249  28.533   2
   3   0  12 334.671  29.397   2
   3   0  12 320.657  30.202   3
   4   0  12 0.38266 3.87138   2
   4   0  12 1.77824 2.81410   3
   5   0  12 1035.84   88.60   2
   6   0  12 827.908  71.841   2
   7   0  12 207.324  21.850   2
   8   0  12 9.25260 6.84145   2
   9   0  12 1.34388 6.94952   2
  10  -1 -12 22.4295  8.6250   1
 -10  -1  12 30.8160  8.6863   1
  10   1 -12 26.9059  9.2307   1
 -10   1  12 26.2524  8.9612   1
  -9  -1  12 -1.2436  6.0924   1
   9  -1 -12 2.25891 5.83313   1
   9   1 -12 1.82954 6.49363   1
  -9   1  12 -3.1108  6.0618   1
  -8  -1  12 -1.1795  5.0294   1
   8  -1 -12 1.74757 5.21887   1
  -8   1  12 -2.3061  5.4463   1
   8   1 -12 -1.7544  5.8109   1
  -7  -1  12 124.077  13.294   1
   7  -1 -12 123.290  13.850   1
  -7   1  12 124.741  13.898   1
   7   1 -12 153.631  14.635   1
  -6  -1  12 229.912  20.548   1
   6  -1 -12 244.747  20.995   1
  -6   1  12 234.281  20.847   1
   6   1 -12 262.877  21.483   1
   5  -1 -12 1187.50   88.33   1
  -5  -1  12 1190.85   88.04   1
   5   1 -12 1213.14   88.68   1
  -5   1  12 1232.46   88.31   1
   4  -1 -12 1572.67  108.53   1
  -4  -1  12 1314.46  108.00   1
  -4   1  12 1543.00  108.48   1
   4   1 -12 1607.22  108.84   1
  -4   1  12 1459.03  116.44   4
  -3  -1  12 119.605  10.552   1
   3  -1 -12 105.601  10.472   1
  -3   1  12 112.143   9.260   4
   3   1 -12 111.714  10.822   1
  -3   1  12 126.734  10.896   1
  -2  -1  12 13.2889  2.9794   1
  -2  -1  12 12.1946  1.7909   4
   2  -1 -12 8.64750 2.88718   1
  -2  -1  12 11.7740  2.3809   3
  -2   1  12 10.7280  3.2767   1
  -2   1  12 14.4860  2.7902   3
   2   1 -12 11.9664  3.3967   1
  -1  -1  12 35.9396  4.3713   1
   1  -1 -12 49.3061  4.9483   1
  -1  -1  12 48.3227  5.0975   3
  -1   1  12 39.7648  5.1458   3
   1   1 -12 44.7901  5.1128   1
  -1   1  12 38.9373  4.7165   1
   0  -1 -12 98.1045  7.9025   1
   0  -1  12 94.7285  9.5103   3
   0   1  12 97.5340  7.6219   1
   0   1  12 66.7325  9.8069   2
   0   1  12 96.9513  9.4088   3
   0   1 -12 111.232   8.271   1
   1  -1  12 93.8112  9.8668   3
  -1  -1 -12 85.4595  7.5069   1
   1   1  12 98.8783  9.7613   3
  -1   1 -12 110.174   8.303   4
  -1   1 -12 83.2716  7.6893   1
   1   1  12 100.150  10.555   2
  -1   1 -12 90.9088  8.0170   1
  -2  -1 -12 76.8745  5.6806   1
   2  -1  12 59.0439  8.2002   3
   2   1  12 71.0409  9.0437   2
  -2   1 -12 70.1863  6.7442   4
   2   1  12 67.6033  8.3213   3
   3  -1  12 493.782  46.940   3
   3  -1  12 570.573  45.551   2
   3   1  12 480.801  46.838   3
   3   1  12 558.860  46.192   2
   4  -1  12 317.025  28.512   2
   4   1  12 355.956  29.703   2
   4   1  12 281.582  29.375   3
   5  -1  12 1836.95  164.87   2
  -5  -1 -12 2108.64  140.64   1
   5   1  12 1938.32  165.93   2
  -6  -1 -12 131.660  11.017   1
   6  -1  12 122.756  13.889   2
   6   1  12 97.2094 15.2586   2
   7  -1  12 24.1272  6.7150   2
   7   1  12 8.96000 7.23144   2
   8  -1  12 -4.4696  5.1257   2
   8   1  12 2.06559 6.99877   2
   9  -1  12 276.398  28.455   2
   9   1  12 307.948  30.254   2
 -10  -2  12 3.61850 7.02531   1
  10  -2 -12 7.59919 7.57130   1
  10   2 -12 4.35556 8.19432   1
 -10   2  12 14.3887  8.1492   1
  -9  -2  12 19.3265  7.4288   1
   9  -2 -12 7.82116 6.87068   1
   9   2 -12 19.1655  8.5136   1
  -9   2  12 31.6130  8.5696   1
   8  -2 -12 1.13880 5.65036   1
  -8  -2  12 4.97622 5.62367   1
   8   2 -12 -1.7022  5.9744   1
  -8   2  12 1.08815 5.86708   1
  -7  -2  12 69.2805  9.8271   1
   7  -2 -12 67.7138 10.2323   1
   7   2 -12 78.2495 10.7867   1
  -7   2  12 74.6676 10.6696   1
   6  -2 -12 6.39248 5.49665   1
  -6  -2  12 15.5108  5.6988   1
   6   2 -12 7.39128 6.08621   1
  -6   2  12 9.58516 6.02324   1
  -5  -2  12 -8.8242  4.5063   1
   5  -2 -12 4.83445 4.52943   1
  -5   2  12 -0.9381  2.7332   4
  -5   2  12 0.89176 4.65966   1
   5   2 -12 -11.490   4.995   1
  -4  -2  12 1.05503 3.93083   1
   4  -2 -12 4.94356 3.79219   1
  -4   2  12 12.8293  4.8650   1
   4   2 -12 -4.5397  4.5635   1
  -4   2  12 -1.5228  2.1898   4
   3  -2 -12 149.270  13.289   1
  -3  -2  12 144.298  12.941   1
  -3  -2  12 163.188  14.218   3
   3   2 -12 156.729  13.969   1
  -3   2  12 143.363  13.753   1
  -2  -2  12 126.439   9.724   1
  -2  -2  12 126.790  10.870   3
   2  -2 -12 110.857  10.185   1
  -2   2  12 99.6997 11.2590   3
   2   2 -12 110.055  10.681   1
  -2   2  12 105.809  10.549   1
  -1  -2  12 5.32770 1.87858   4
   1  -2 -12 10.3841  2.7728   1
   1  -2 -12 8.18739 1.51507   4
  -1  -2  12 7.15326 1.96553   3
  -1  -2  12 6.96845 1.75567   1
  -1   2  12 5.97809 3.02464   2
   1   2 -12 6.23044 2.99896   1
  -1   2  12 6.12004 3.05834   1
  -1   2  12 5.90826 2.27908   3
   0  -2 -12 46.2145  4.7632   1
   0  -2  12 36.0478  5.2961   3
   0   2  12 48.6239  5.0129   1
   0   2  12 45.3417  5.6791   3
   0   2  12 56.9381  6.8354   2
   0   2 -12 41.7200  5.0959   1
  -1  -2 -12 2379.32  171.97   1
   1  -2  12 2166.70  206.94   3
  -1   2 -12 2789.12  172.18   1
   1   2  12 2274.04  206.75   3
   1   2  12 2422.86  201.66   2
  -1   2 -12 2418.44  172.23   1
  -2  -2 -12 132.984  10.309   1
   2  -2  12 114.448  13.427   3
  -2   2 -12 142.858  11.649   4
   2   2  12 135.733  14.439   2
  -2   2 -12 129.222  10.155   1
   2   2  12 138.427  13.464   3
  -2   2 -12 136.882  10.538   1
   3  -2  12 74.2887  9.8415   3
  -3  -2 -12 80.2657  6.9944   1
   3   2  12 80.8584  9.7974   3
   3   2  12 95.5194 11.2712   2
  -4  -2 -12 576.969  38.757   1
   4   2  12 461.336  47.701   3
   4   2  12 546.036  47.545   2
  -5  -2 -12 296.265  20.904   1
   5   2  12 224.943  25.960   3
   5   2  12 291.990  26.961   2
  -6  -2 -12 32.2442  5.2114   1
   6   2  12 16.3059  8.0043   2
  -7  -2 -12 12.3714  4.5609   1
   7  -2  12 8.56368 5.30676   2
   7   2  12 7.42672 7.68184   2
   8  -2  12 -3.5019  4.9657   2
   8   2  12 6.34862 7.55044   2
   9   2  12 6.05033 8.16458   2
  -9  -3  12 5.03481 6.52767   1
   9  -3 -12 10.1585  7.0113   1
  -9   3  12 8.81987 7.72031   1
   9   3 -12 -2.1461  6.8497   1
   8  -3 -12 -3.9331  5.2445   1
  -8  -3  12 -10.253   4.941   1
  -8   3  12 7.25530 6.38937   1
   8   3 -12 -7.4708  6.1113   1
  -7  -3  12 242.968  23.048   1
   7  -3 -12 285.343  24.200   1
  -7   3  12 295.466  24.590   1
   7   3 -12 304.771  25.171   1
  -6  -3  12 327.595  26.593   1
   6  -3 -12 331.107  27.131   1
  -6   3  12 311.799  27.427   1
   6   3 -12 344.960  28.041   1
   5  -3 -12 17.9872  5.5120   1
  -5  -3  12 5.68906 4.70146   1
  -5   3  12 9.43367 5.57147   1
   5   3 -12 6.81540 5.80766   1
  -4  -3  12 859.601  61.694   1
   4  -3 -12 817.197  62.147   1
  -4  -3  12 829.771  72.533   3
  -4   3  12 839.876  62.517   1
   4   3 -12 855.790  62.850   1
  -3  -3  12 24.5235  3.4689   3
  -3  -3  12 34.3081  4.7570   1
   3  -3 -12 23.4707  4.9299   1
  -3   3  12 25.1048  5.7603   1
   3   3 -12 31.2021  5.9593   1
   2  -3 -12 316.915  27.193   1
  -2  -3  12 347.898  26.512   1
  -2  -3  12 391.118  31.545   3
  -2  -3  12 380.880  28.658   4
  -2   3  12 348.685  31.249   2
  -2   3  12 362.282  27.937   1
   2   3 -12 357.947  27.905   1
  -2   3  12 346.003  31.944   3
  -1  -3  12 36.0313  4.1449   1
   1  -3 -12 44.4231  4.3952   4
  -1  -3  12 38.5678  4.6694   4
   1  -3 -12 34.8079  4.8951   1
  -1  -3  12 46.2178  5.4736   3
  -1   3  12 36.9036  5.1177   3
  -1   3  12 41.0420  6.0793   2
   1   3 -12 45.3663  5.8393   1
  -1   3  12 40.8989  5.9456   1
   0  -3  12 1091.39  107.80   3
   0  -3  12 1294.47   89.21   1
   0  -3  12 1088.04   97.69   4
   0  -3 -12 1272.43   89.91   1
   0   3  12 1290.32  107.80   3
   0   3 -12 1293.50   90.45   1
   0   3  12 1370.92   90.46   1
   0   3  12 1307.73  105.64   2
   1  -3  12 299.183  29.107   3
  -1  -3 -12 326.069  23.789   1
   1   3  12 331.952  29.424   2
  -1   3 -12 317.316  24.366   1
   1   3  12 310.908  28.829   3
   1   3  12 340.856  24.365   1
  -2  -3 -12 726.477  51.772   1
   2  -3  12 645.584  62.956   3
   2   3  12 679.528  62.822   3
   2   3  12 768.817  62.310   2
   2   3  12 713.328  51.702   1
  -2   3 -12 768.060  52.275   1
  -3  -3 -12 70.1322  6.7281   1
  -3   3 -12 72.2905  7.0635   1
   3   3  12 77.2497 10.7953   2
   3   3  12 59.1479  8.6214   3
  -4  -3 -12 65.5049  6.6421   1
  -4   3 -12 53.4509  6.1120   1
  -5  -3 -12 -0.6698  3.1467   1
   5   3  12 1.90547 6.62129   2
   5   3  12 4.81972 4.21153   3
  -6  -3 -12 48.4679  6.5340   1
   6   3  12 53.3184 10.9868   2
  -7  -3 -12 40.5066  6.6248   1
   7   3  12 32.7253 10.2724   2
   8   3  12 26.6759  9.6629   2
   9   3  12 2.66545 8.55148   2
  -9  -4  12 131.218  15.131   1
   9  -4 -12 157.710  16.714   1
  -9   4  12 123.924  16.357   1
   9   4 -12 128.444  17.022   1
  -8  -4  12 -3.4293  5.5613   1
   8  -4 -12 -1.1024  5.8906   1
   8   4 -12 -3.7098  7.0710   1
  -8   4  12 -3.8177  6.3724   1
  -7  -4  12 9.56061 5.56975   1
   7  -4 -12 13.1225  6.8845   1
  -7   4  12 8.77803 7.19924   1
   7   4 -12 13.3105  7.4817   1
  -6  -4  12 228.051  20.113   1
   6  -4 -12 246.537  21.288   1
   6   4 -12 248.167  22.244   1
  -6   4  12 224.217  21.583   1
   5  -4 -12 589.097  45.012   1
  -5  -4  12 565.566  44.141   1
  -5  -4  12 633.172  51.194   3
   5   4 -12 567.436  45.687   1
  -5   4  12 553.575  45.289   1
  -4  -4  12 81.7558  8.3151   3
  -4  -4  12 88.3466  9.0328   1
   4  -4 -12 65.5493  9.2242   1
  -4   4  12 83.6359 10.7006   1
   4   4 -12 82.9240 10.6303   1
   3  -4 -12 118.854  11.490   1
  -3  -4  12 99.4724 10.4773   1
  -3  -4  12 123.955  11.179   3
   3   4 -12 120.191  12.537   1
   2  -4 -12 84.3609  9.2981   1
   2  -4 -12 101.366   8.906   4
  -2  -4  12 94.9250  8.3271   1
  -2  -4  12 87.4563  8.7135   4
  -2  -4  12 95.3984  9.4479   3
  -2   4  12 87.4723 10.1744   3
  -2   4  12 96.6825 10.5105   2
   2   4 -12 92.4136 10.4347   1
  -1  -4  12 112.798  11.026   3
   1  -4 -12 106.115  10.073   1
  -1  -4  12 111.459  10.098   4
  -1  -4  12 90.5108  8.7643   1
   1  -4 -12 124.177   9.907   4
   1   4 -12 119.935  11.109   1
  -1   4  12 114.616  11.235   3
  -1   4  12 106.410  12.154   2
   0  -4  12 19.1372  3.5851   3
   0  -4  12 18.2689  3.8130   4
   0  -4 -12 19.6120  3.8139   1
   0  -4  12 14.9368  2.3264   1
   0   4  12 16.0210  3.6281   3
   0   4 -12 15.1049  4.5167   1
   0   4  12 20.8477  5.5234   2
  -1  -4 -12 155.967  12.546   1
   1  -4  12 139.938  13.742   4
   1   4  12 160.162  15.137   3
  -1   4 -12 163.951  13.629   1
   1   4  12 155.173  16.410   2
  -2  -4 -12 4.14542 2.79620   1
  -2   4 -12 4.99610 3.76417   1
   2   4  12 17.5925  6.1207   2
   2   4  12 7.23482 3.47752   3
  -3  -4 -12 132.119  11.635   1
   3   4  12 137.819  14.978   3
   3   4  12 155.259  16.916   2
  -3   4 -12 130.907  12.120   1
  -4  -4 -12 163.023  12.652   1
  -4   4 -12 148.889  13.101   1
   4   4  12 135.139  16.152   3
   4   4  12 148.918  17.517   2
  -5  -4 -12 27.3530  4.7315   1
   5   4  12 30.1638  8.2990   2
   5   4  12 16.4640  5.5219   3
  -6  -4 -12 70.0435  7.9210   1
   6   4  12 65.8008 12.4623   2
  -7  -4 -12 -3.3462  4.6286   1
   7   4  12 3.95555 7.85641   2
  -8  -4 -12 5.97858 5.00461   1
   8   4  12 5.55788 8.21388   2
   8  -5 -12 24.3317  8.0479   1
  -8  -5  12 19.4058  7.2433   1
   8   5 -12 21.7391  9.7774   1
  -8   5  12 16.1891  8.3777   1
   7  -5 -12 0.98158 6.47716   1
  -7  -5  12 10.1956  5.7654   1
   7   5 -12 6.31042 8.02405   1
  -7   5  12 12.8958  6.7979   1
  -6  -5  12 1.54443 4.88409   1
   6  -5 -12 -0.4680  5.9809   1
   6   5 -12 1.36360 6.47716   1
  -6   5  12 15.3999  7.2456   1
   5  -5 -12 2.19260 5.38718   1
  -5  -5  12 2.37325 4.32633   1
   5   5 -12 0.30653 5.77577   1
  -4  -5  12 14.9591  4.5602   1
   4  -5 -12 14.3175  5.5932   1
   4   5 -12 3.81959 6.04212   1
   3  -5 -12 38.8284  6.5184   1
  -3  -5  12 35.4858  5.2307   1
   3   5 -12 48.0221  8.4963   1
  -3   5  12 44.0133  6.0854   2
  -2  -5  12 41.2276  5.1321   1
   2  -5 -12 48.0463  6.0281   4
  -2  -5  12 45.1358  5.9019   4
   2  -5 -12 53.1179  6.7490   1
  -2   5  12 55.5709  7.1421   2
  -2   5  12 39.7358  6.1759   3
   2   5 -12 41.2730  7.7529   1
   1  -5 -12 1.78407 2.95837   4
  -1  -5  12 1.31496 3.29701   4
   1  -5 -12 1.99053 3.58910   1
  -1  -5  12 6.28970 2.37575   1
   1   5 -12 4.53142 4.64677   1
  -1   5  12 8.35224 4.28874   2
  -1   5  12 1.54720 2.92857   3
   0  -5 -12 1.16321 3.34375   1
   0  -5  12 0.88899 3.39118   4
   0  -5 -12 2.92771 3.26227   4
   0   5  12 5.78637 4.60741   2
   0   5 -12 5.41612 4.35774   1
   0   5  12 0.84868 2.87831   3
  -1  -5 -12 40.9919  5.4051   1
   1  -5  12 43.4608  6.3180   4
   1   5  12 42.8215  6.1505   3
  -1   5 -12 35.8666  6.5985   1
  -2  -5 -12 73.7052  7.9826   1
   2   5  12 77.7037  9.7313   3
   2   5  12 74.8726 11.3868   2
  -2   5 -12 77.3890  8.7910   1
  -3  -5 -12 27.5495  4.7249   1
  -3   5 -12 22.5277  5.2423   1
   3   5  12 32.0575  8.1661   2
  -4  -5 -12 168.164  13.177   1
   4   5  12 133.950  16.557   3
   4   5  12 157.500  18.250   2
  -5  -5 -12 -0.7428  3.6729   1
   5   5  12 2.54663 4.36939   3
   5   5  12 2.08696 6.47258   2
  -6  -5 -12 5.78051 4.38694   1
   6   5  12 9.82154 7.22658   2
  -7  -5 -12 13.6356  5.4568   1
   7   5  12 16.4792  9.0770   2
  -7  -6  12 2.32045 5.43335   1
   7  -6 -12 0.13260 6.61703   1
   7   6 -12 4.04172 8.26455   1
  -7   6  12 1.09100 7.25390   1
  -6  -6  12 17.5820  5.7985   1
   6  -6 -12 6.70318 6.96097   1
   6   6 -12 18.0844  8.5279   1
   5  -6 -12 26.6532  7.2909   1
  -5  -6  12 20.4444  5.5376   1
   5   6 -12 17.8432  8.3276   1
  -4  -6  12 24.1217  4.9430   1
   4  -6 -12 18.6956  6.3468   1
   4   6 -12 16.8566  7.5508   1
   3  -6 -12 -1.6968  4.4630   1
  -3  -6  12 -8.7747  3.7415   4
  -3  -6  12 -3.1940  3.2750   1
   3  -6 -12 4.68223 3.70787   4
  -3   6  12 -2.7540  3.6719   3
   3   6 -12 6.93604 6.29477   1
   2  -6 -12 29.0102  5.1941   4
  -2  -6  12 26.7905  4.1808   1
   2  -6 -12 35.1375  5.9008   1
  -2  -6  12 18.1896  4.5452   4
  -2   6  12 31.3555  6.1145   2
  -2   6  12 21.8206  5.0290   3
   2   6 -12 21.5306  7.0756   1
   1  -6 -12 314.214  25.951   4
  -1  -6  12 283.080  23.344   1
   1  -6 -12 313.205  24.662   1
  -1  -6  12 298.414  26.069   4
   1   6 -12 316.154  25.859   1
  -1   6  12 340.540  28.632   3
  -1   6  12 327.321  29.097   2
   0  -6  12 3.65910 4.14205   4
   0  -6 -12 1.02915 3.74958   1
   0  -6  12 11.1227  2.8108   1
   0  -6 -12 4.52571 4.07240   4
   0   6  12 10.8440  5.6596   2
   0   6 -12 11.0724  5.5174   1
   0   6  12 1.70069 3.38079   3
   1  -6  12 83.7788  9.5570   4
  -1  -6 -12 70.7258  8.5730   1
  -1   6 -12 82.6763 10.0018   1
   1   6  12 85.7581 10.1914   3
   1   6  12 96.5441 12.6918   2
  -2  -6 -12 42.4727  6.0635   1
  -2   6 -12 48.8465  7.4667   1
   2   6  12 38.3725  6.7626   3
   2   6  12 30.9755  8.6056   2
  -3  -6 -12 36.4575  5.4821   1
  -3   6 -12 36.4550  6.7641   1
   3   6  12 36.5724  9.0188   2
   3   6  12 29.8698  6.4561   3
  -4  -6 -12 100.220  10.291   1
   4   6  12 101.929  14.978   2
   4   6  12 97.0215 12.6283   3
  -5  -6 -12 6.84557 4.51412   1
   5   6  12 -0.0835  6.9266   2
  -6  -6 -12 -1.6118  4.5522   1
   6   6  12 9.58356 7.91066   2
   6  -7 -12 11.2179  7.6207   1
  -6  -7  12 9.10769 5.59907   1
   6   7 -12 10.5519  8.8885   1
   5  -7 -12 3.92712 6.15944   1
  -5  -7  12 5.62725 4.66985   1
   5   7 -12 2.98238 7.89709   1
  -4  -7  12 152.817  14.220   1
   4  -7 -12 160.869  16.053   1
   4   7 -12 172.880  17.847   1
   3  -7 -12 12.7206  4.4654   4
  -3  -7  12 0.11474 3.59398   1
  -3  -7  12 -2.1309  4.5284   4
   3  -7 -12 8.02633 5.72168   1
   3   7 -12 -5.5218  5.6949   1
  -3   7  12 -7.4523  3.7768   3
   2  -7 -12 23.6080  5.3800   4
   2  -7 -12 20.6583  5.8599   1
  -2  -7  12 11.1634  5.0972   4
  -2  -7  12 21.1732  4.3299   1
  -2   7  12 13.2867  4.5449   3
   2   7 -12 17.4024  6.9518   1
  -1  -7  12 0.61128 3.88451   4
  -1  -7  12 5.86648 2.87655   1
   1  -7 -12 1.18770 3.96745   4
   1  -7 -12 5.99017 4.64257   1
  -1   7  12 -0.7726  3.7750   3
   1   7 -12 2.08632 5.66309   1
  -1   7  12 7.84323 5.39805   2
   0  -7 -12 291.587  23.439   4
   0  -7  12 262.544  23.716   4
   0  -7 -12 267.047  22.150   1
   0   7  12 269.564  25.541   3
   0   7  12 268.184  26.731   2
   0   7 -12 265.242  23.232   1
  -1  -7 -12 13.2262  4.8970   1
  -1  -7 -12 10.9346  5.3580   4
   1  -7  12 19.0476  5.6594   4
  -1   7 -12 8.17550 5.96860   1
   1   7  12 17.4589  7.3394   2
   2  -7  12 10.2291  5.0175   4
  -2  -7 -12 11.3046  4.6381   1
   2   7  12 15.4689  7.8261   2
  -2   7 -12 7.70800 5.51110   1
  -3  -7 -12 3.62483 4.18935   1
   3   7  12 2.27224 6.98009   2
  -4  -7 -12 33.9456  6.2879   1
   4   7  12 37.0825 10.1352   2
  -5  -7 -12 8.36091 5.12467   1
   5   7  12 -1.5968  6.9156   2
   4  -8 -12 166.842  16.527   1
  -4  -8  12 152.549  14.091   1
   4   8 -12 135.053  17.296   1
   3  -8 -12 37.0252  7.9064   1
  -3  -8  12 23.4844  5.4384   1
   3   8 -12 26.1756  8.6283   1
   2  -8 -12 9.51941 5.73225   1
   2   8 -12 -1.7488  6.7197   1
   1  -8 -12 1.56721 5.11607   1
   1  -8 -12 1.71428 5.09525   4
   1   8 -12 8.38277 6.15715   1
   0  -8 -12 20.8818  6.2702   4
   0  -8 -12 33.2813  6.8963   1
   0   8 -12 19.5406  7.1701   1
  -1  -8 -12 57.2133  8.1961   1
   1   8  12 51.1200 10.6342   2
  -1   8 -12 41.6346  8.8325   1
  -2  -8 -12 5.25086 4.75855   1
   2   8  12 3.53622 7.63171   2
  -3  -8 -12 -1.2296  4.5360   1
   3   8  12 -2.8353  7.2703   2
 -10   0  13 -0.2353  6.9138   1
  10   0 -13 -8.7074  6.8456   1
   9   0 -13 3.21148 6.77547   1
  -9   0  13 5.86943 6.76833   1
  -8   0  13 -2.7322  5.2133   1
   8   0 -13 6.15665 5.77696   1
  -7   0  13 1.63293 5.03387   1
   7   0 -13 -3.2317  4.9437   1
  -6   0  13 -0.7721  4.7965   1
   6   0 -13 -7.1115  4.6282   1
  -5   0  13 3.88050 5.21356   1
   5   0 -13 3.59894 5.20656   1
  -4   0  13 4.86056 4.02595   1
   4   0 -13 0.84438 3.91219   1
  -3   0  13 -0.5705  2.9922   1
   3   0 -13 3.41746 3.35223   1
  -2   0  13 1.69310 1.86626   3
   2   0 -13 -3.6979  2.3693   1
  -2   0  13 2.84313 2.51673   1
  -1   0  13 -0.8108  1.8077   1
   1   0 -13 0.28912 2.13343   1
  -1   0  13 0.39303 1.42064   3
   0   0 -13 -1.7440  1.7690   1
   0   0  13 -1.1372  1.5402   3
  -1   0 -13 4.97526 2.28759   1
  -1   0 -13 1.39644 1.46006   1
   1   0  13 3.25092 2.90487   2
   1   0  13 1.90577 1.99769   3
   2   0  13 -2.1340  1.8994   3
   2   0  13 3.33085 3.33786   2
   3   0  13 2.00590 3.60589   2
   3   0  13 -1.8282  2.2829   3
   4   0  13 -1.2240  2.8741   3
   4   0  13 4.62538 4.40904   2
   5   0  13 6.11932 5.85529   2
   6   0  13 -4.2890  5.5067   2
   7   0  13 24.7961  7.4497   2
   8   0  13 1.46455 6.17027   2
   9   0  13 -0.1913  7.2493   2
  10  -1 -13 13.3629  8.5091   1
 -10  -1  13 8.09095 7.19987   1
 -10   1  13 17.1601  8.4676   1
  10   1 -13 17.1284  8.7922   1
   9  -1 -13 28.5174  7.9163   1
  -9  -1  13 23.3596  7.9748   1
  -9   1  13 34.9140  8.5337   1
   9   1 -13 22.7332  8.7887   1
   8  -1 -13 53.9084  8.7358   1
  -8  -1  13 31.5221  7.4218   1
  -8   1  13 44.6425  8.5175   1
   8   1 -13 24.1182  7.6452   1
  -7  -1  13 133.983  13.782   1
   7  -1 -13 140.844  14.407   1
  -7   1  13 117.606  13.948   1
   7   1 -13 142.023  14.605   1
  -6  -1  13 71.6999  9.0981   1
   6  -1 -13 60.0158  9.3744   1
   6   1 -13 69.8863  9.7868   1
  -6   1  13 67.9149  9.4366   1
   5  -1 -13 1268.92   91.14   1
  -5  -1  13 1212.78   90.65   1
  -5   1  13 1263.92   90.99   1
   5   1 -13 1258.00   91.31   1
  -5   1  13 1217.81   97.16   4
  -4  -1  13 293.446  22.935   1
   4  -1 -13 281.537  23.149   1
  -4   1  13 300.954  23.340   1
   4   1 -13 305.011  23.548   1
  -4   1  13 275.044  22.974   4
  -3  -1  13 459.984  41.855   3
  -3  -1  13 467.648  35.721   1
   3  -1 -13 503.107  36.165   1
  -3   1  13 477.391  36.016   1
   3   1 -13 493.530  36.317   1
  -2  -1  13 186.761  15.311   1
  -2  -1  13 194.189  17.734   3
  -2  -1  13 212.056  15.533   4
   2  -1 -13 203.993  15.859   1
  -2   1  13 198.521  15.805   1
  -2   1  13 194.839  17.992   3
   2   1 -13 163.841  15.819   1
  -1  -1  13 112.552  10.788   3
  -1  -1  13 114.443   8.886   1
   1  -1 -13 110.054   9.594   1
  -1   1  13 110.702  10.868   3
  -1   1  13 107.278   9.542   1
   1   1 -13 120.262   9.979   1
   0  -1 -13 232.787  18.090   1
   0  -1  13 251.520  21.828   3
   0   1 -13 257.957  18.358   1
   0   1  13 249.288  21.742   3
   0   1  13 202.396  21.686   2
   1  -1  13 24.8782  4.4745   3
  -1  -1 -13 35.8779  3.4336   1
   1   1  13 28.6431  4.5676   3
  -1   1 -13 28.5160  3.7265   1
  -1   1 -13 32.7365  3.7509   4
   1   1  13 33.1510  5.5502   2
  -1   1 -13 33.0070  3.5492   1
   2  -1  13 230.271  24.593   3
  -2  -1 -13 286.227  19.441   1
   2   1  13 263.349  24.686   3
  -2   1 -13 264.294  21.671   4
   2   1  13 279.797  24.708   2
   3  -1  13 17.0277  4.3326   2
   3  -1  13 7.83526 3.35232   3
   3   1  13 12.5138  4.8297   2
   3   1  13 8.09782 3.42845   3
   4  -1  13 134.096  16.073   3
   4  -1  13 141.132  15.569   2
   4   1  13 165.235  16.319   3
   4   1  13 172.780  16.727   2
   5  -1  13 10.8482  5.2245   2
  -5  -1 -13 7.68267 3.09845   1
   5   1  13 6.28504 4.30388   3
   5   1  13 7.04212 6.21348   2
   6  -1  13 127.020  14.036   2
   6   1  13 100.956  15.145   2
   7  -1  13 15.4495  6.1839   2
   7   1  13 13.0100  7.5012   2
   8  -1  13 29.8264  7.8734   2
   8   1  13 32.3040  8.7632   2
   9  -1  13 10.7206  7.2348   2
   9   1  13 11.7943  8.2707   2
  -9  -2  13 -7.9218  5.6417   1
   9  -2 -13 7.76459 6.72259   1
   9   2 -13 -0.2943  6.8418   1
  -9   2  13 7.72464 7.15359   1
   8  -2 -13 127.052  13.996   1
  -8  -2  13 97.2567 12.8158   1
  -8   2  13 103.742  13.439   1
   8   2 -13 130.657  14.781   1
  -7  -2  13 57.2713  8.4864   1
   7  -2 -13 42.4000  8.6226   1
   7   2 -13 56.3948  9.4158   1
  -7   2  13 40.9677  8.8060   1
  -6  -2  13 406.449  33.533   1
   6  -2 -13 449.250  34.317   1
  -6   2  13 419.549  34.209   1
   6   2 -13 450.332  34.835   1
  -5  -2  13 107.424  11.681   1
   5  -2 -13 94.0982 11.3879   1
   5   2 -13 114.696  12.655   1
  -5   2  13 118.340  12.405   1
   4  -2 -13 1134.41   82.69   1
  -4  -2  13 1065.64   82.13   1
   4   2 -13 1136.95   83.10   1
  -4   2  13 1104.26   82.69   1
  -4   2  13 1195.05   88.11   4
  -3  -2  13 8.03892 2.29320   3
  -3  -2  13 6.64914 3.29694   1
   3  -2 -13 5.71396 3.50646   1
  -3   2  13 3.55048 3.91861   1
   3   2 -13 4.36637 3.83710   1
  -2  -2  13 108.575   8.693   4
  -2  -2  13 96.2876  8.8169   1
  -2  -2  13 103.097   9.771   3
   2  -2 -13 97.5169  9.4010   1
  -2   2  13 96.3568 10.3796   3
  -2   2  13 93.1667  9.6761   1
   2   2 -13 100.915  10.067   1
   1  -2 -13 143.046  11.447   1
  -1  -2  13 134.077  10.424   1
  -1  -2  13 141.770  11.419   4
  -1  -2  13 140.695  12.921   3
   1  -2 -13 138.613  10.991   4
  -1   2  13 140.849  13.081   3
   1   2 -13 140.588  12.031   1
  -1   2  13 108.871  13.237   2
  -1   2  13 129.567  11.592   1
   0  -2  13 609.691  54.883   3
   0  -2 -13 644.417  45.678   1
   0   2  13 645.052  54.782   3
   0   2  13 614.116  45.607   1
   0   2 -13 625.316  45.961   1
   0   2  13 624.252  53.907   2
  -1  -2 -13 50.6121  5.8301   1
   1  -2  13 63.9731  7.8782   3
   1   2  13 61.8358  7.4096   3
  -1   2 -13 77.5876  6.5443   4
   1   2  13 56.1942  8.2965   2
  -1   2 -13 67.0256  6.3660   1
   2  -2  13 132.083  14.801   3
  -2  -2 -13 152.536  11.331   1
   2   2  13 132.781  14.514   3
  -2   2 -13 151.562  11.603   1
  -2   2 -13 149.030  12.614   4
   2   2  13 132.164  15.446   2
  -2   2 -13 158.010  11.343   1
   3  -2  13 101.273  13.319   3
  -3  -2 -13 140.820   9.963   1
   3   2  13 119.763  13.444   3
   3   2  13 129.947  14.385   2
  -4  -2 -13 1041.14   68.34   1
   4   2  13 939.414  81.980   2
   4   2  13 846.886  83.447   3
  -5  -2 -13 209.969  15.357   1
   5   2  13 164.108  19.607   3
   5   2  13 195.820  21.018   2
  -6  -2 -13 914.063  63.972   1
   6   2  13 831.021  76.956   2
   7   2  13 38.8466 10.0866   2
   8   2  13 13.0346  8.3431   2
   9   2  13 16.7884  9.1819   2
  -9  -3  13 -0.8147  6.3105   1
   9  -3 -13 9.82194 7.18672   1
   9   3 -13 14.8666  8.3995   1
  -9   3  13 9.88071 7.88880   1
  -8  -3  13 -4.1101  5.3050   1
   8  -3 -13 -5.3882  5.8664   1
  -8   3  13 7.24223 7.13055   1
   8   3 -13 -0.1069  7.0434   1
   7  -3 -13 89.7093 11.6600   1
  -7  -3  13 84.9498 10.6903   1
   7   3 -13 94.8044 12.6050   1
  -7   3  13 76.7803 11.3865   1
   6  -3 -13 113.726  13.095   1
  -6  -3  13 112.468  12.575   1
   6   3 -13 127.759  13.940   1
  -6   3  13 124.542  13.937   1
  -5  -3  13 653.703  51.042   1
   5  -3 -13 696.807  51.823   1
  -5   3  13 688.965  52.016   1
   5   3 -13 705.349  52.479   1
  -4  -3  13 79.1961  8.4244   1
   4  -3 -13 76.0711  9.1722   1
  -4  -3  13 63.4250  8.0093   3
   4   3 -13 76.6319  9.7396   1
  -4   3  13 68.2344  9.3570   1
  -3  -3  13 11.5146  3.6913   1
  -3  -3  13 9.03948 2.53898   3
   3  -3 -13 15.2083  4.4711   1
   3   3 -13 9.30635 4.91731   1
  -3   3  13 13.4487  5.0272   1
  -2  -3  13 116.795   9.637   1
  -2  -3  13 123.904  11.090   3
   2  -3 -13 76.4553 10.2679   1
  -2  -3  13 122.323  10.038   4
  -2   3  13 119.133  11.790   3
  -2   3  13 115.380  11.737   2
  -2   3  13 98.4423 11.1139   1
   2   3 -13 119.426  11.425   1
   1  -3 -13 216.148  15.603   4
  -1  -3  13 181.761  17.630   3
  -1  -3  13 186.778  14.225   1
  -1  -3  13 180.999  15.790   4
   1  -3 -13 185.385  15.282   1
  -1   3  13 195.410  17.762   3
  -1   3  13 167.358  15.771   1
  -1   3  13 177.855  17.954   2
   1   3 -13 209.204  16.062   1
   0  -3  13 26.4399  4.3064   3
   0  -3  13 26.3199  2.9058   1
   0  -3  13 22.7850  3.7918   4
   0  -3 -13 23.0613  3.8161   1
   0   3 -13 24.2240  4.4761   1
   0   3  13 25.1803  5.4761   2
   0   3  13 23.3536  3.9660   3
   0   3  13 27.3412  4.5121   1
   1  -3  13 35.2902  5.8073   3
  -1  -3 -13 37.9056  4.5744   1
  -1   3 -13 44.9864  5.4870   1
   1   3  13 56.9916  5.3720   1
   1   3  13 38.6880  5.5559   3
   1   3  13 40.7863  7.1849   2
  -2  -3 -13 145.630  10.772   1
   2  -3  13 104.160  13.441   3
  -2   3 -13 142.409  11.304   1
   2   3  13 131.824  13.553   3
   2   3  13 128.842  14.906   2
  -3  -3 -13 74.7890  7.1602   1
  -3   3 -13 81.4864  7.6083   1
   3   3  13 62.5527  9.2860   3
   3   3  13 86.2590 11.5404   2
  -4  -3 -13 76.9778  7.1051   1
   4   3  13 75.4530 11.4470   2
  -4   3 -13 64.6898  6.9619   1
   4   3  13 55.7344  8.9657   3
  -5  -3 -13 33.8303  4.6005   1
   5   3  13 19.2482  5.3921   3
   5   3  13 17.5973  7.6111   2
  -6  -3 -13 15.3737  4.3869   1
   6   3  13 -2.6798  7.2523   2
   7   3  13 286.161  29.664   2
   8   3  13 104.180  16.350   2
  -9  -4  13 58.3109 10.1313   1
   9  -4 -13 75.5804 11.8999   1
  -9   4  13 40.1374 10.5678   1
  -8  -4  13 5.98180 5.88572   1
   8  -4 -13 -1.2509  6.1237   1
   8   4 -13 -4.4669  7.6540   1
  -8   4  13 4.72641 7.16523   1
  -7  -4  13 0.96497 5.31563   1
   7  -4 -13 -5.9440  5.6614   1
  -7   4  13 -0.9923  6.3762   1
   7   4 -13 -3.1579  6.5596   1
   6  -4 -13 0.79168 5.48443   1
  -6  -4  13 -0.5797  4.6901   1
  -6   4  13 -4.2097  6.0812   1
   6   4 -13 -1.2503  5.8872   1
  -5  -4  13 -3.4657  2.5199   3
   5  -4 -13 2.42872 5.36891   1
  -5  -4  13 0.41791 4.31087   1
   5   4 -13 5.00311 5.99651   1
  -5   4  13 7.42582 5.79207   1
  -4  -4  13 28.4052  4.0001   3
  -4  -4  13 29.8930  5.5208   1
   4  -4 -13 24.9221  6.0070   1
   4   4 -13 29.3992  7.5187   1
  -4   4  13 27.0993  6.9070   1
  -3  -4  13 106.517  10.465   1
   3  -4 -13 128.704  11.660   1
  -3  -4  13 115.643  11.094   3
  -3   4  13 116.803  12.964   1
   3   4 -13 101.638  12.353   1
  -2  -4  13 171.655  15.013   4
   2  -4 -13 187.133  15.219   1
  -2  -4  13 157.629  13.800   1
   2  -4 -13 187.258  15.174   4
  -2  -4  13 184.704  16.557   3
  -2   4  13 182.556  17.098   2
   2   4 -13 158.513  15.811   1
  -2   4  13 181.691  17.066   3
  -1  -4  13 8.66992 2.99041   4
   1  -4 -13 7.43092 2.67580   4
  -1  -4  13 8.83129 2.11725   1
  -1  -4  13 9.33159 2.96650   3
   1  -4 -13 3.36382 3.27277   1
  -1   4  13 7.55425 3.12586   3
   1   4 -13 7.35882 4.48084   1
  -1   4  13 8.31638 4.16426   2
   0  -4 -13 410.864  28.556   1
   0  -4  13 387.260  27.469   1
   0  -4  13 375.658  34.014   3
   0  -4  13 399.660  30.936   4
   0   4  13 401.123  33.936   3
   0   4 -13 355.072  29.129   1
   0   4  13 297.392  33.717   2
  -1  -4 -13 477.223  33.935   1
   1  -4  13 409.490  37.022   4
   1  -4  13 455.809  41.069   3
   1   4  13 493.349  41.200   2
  -1   4 -13 447.429  34.658   1
   1   4  13 471.640  40.915   3
  -2  -4 -13 14.2067  3.6264   1
  -2   4 -13 14.5911  4.6547   1
   2   4  13 10.2336  3.8857   3
   2   4  13 19.5667  6.6395   2
  -3  -4 -13 1017.97   70.22   1
   3   4  13 959.985  84.019   2
  -3   4 -13 1027.13   70.71   1
   3   4  13 866.945  85.068   3
  -4  -4 -13 80.7371  7.6916   1
   4   4  13 69.4859 11.6760   2
  -4   4 -13 64.8074  7.6559   1
   4   4  13 69.7056 10.0613   3
  -5  -4 -13 20.6165  4.3431   1
   5   4  13 14.4426  5.0385   3
   5   4  13 13.1976  7.2185   2
  -6  -4 -13 41.1590  6.1968   1
   6   4  13 31.0179  9.6260   2
  -7  -4 -13 60.6474  7.8199   1
   7   4  13 42.2473 11.5407   2
   8   4  13 21.9418  9.9215   2
  -8  -5  13 14.4301  6.7237   1
   8  -5 -13 23.6701  8.3278   1
   8   5 -13 15.1975  9.2962   1
  -8   5  13 10.2353  8.4226   1
  -7  -5  13 -3.2548  4.7961   1
   7  -5 -13 -6.4407  6.2169   1
   7   5 -13 -4.1739  6.8220   1
  -7   5  13 -3.8477  6.6140   1
  -6  -5  13 0.02094 4.74348   1
   6  -5 -13 -3.7175  5.9578   1
   6   5 -13 -0.1583  7.4558   1
  -6   5  13 1.88841 6.77889   1
   5  -5 -13 21.4721  6.9960   1
  -5  -5  13 23.4076  5.6409   1
  -5   5  13 27.5369  7.7291   1
   5   5 -13 19.4637  7.6167   1
   4  -5 -13 90.6818 10.9165   1
  -4  -5  13 97.2784  9.9390   1
   4   5 -13 90.4777 12.1863   1
  -3  -5  13 913.691  69.421   1
   3  -5 -13 998.706  70.827   1
   3   5 -13 971.882  71.757   1
   2  -5 -13 -0.4913  3.7548   1
   2  -5 -13 -2.2749  3.0090   4
  -2  -5  13 -0.2330  2.4399   1
  -2  -5  13 -2.9174  2.9664   4
   2   5 -13 4.08076 5.31834   1
  -2   5  13 -2.8176  3.6682   2
  -2   5  13 -0.5757  3.2428   3
   1  -5 -13 -3.1186  3.3750   1
  -1  -5  13 0.48879 2.14338   3
  -1  -5  13 -0.9486  3.0179   4
  -1  -5  13 -0.7764  2.1183   1
   1  -5 -13 2.66827 2.90017   4
   1   5 -13 -5.3903  4.2359   1
  -1   5  13 -1.1700  4.2309   2
  -1   5  13 -1.6447  2.8359   3
   0  -5  13 403.750  29.657   1
   0  -5 -13 419.707  30.797   1
   0  -5  13 392.882  33.286   4
   0  -5 -13 439.439  32.880   4
   0   5 -13 381.892  31.642   1
   0   5  13 409.092  36.427   3
   0   5  13 380.188  36.642   2
   1  -5  13 41.3327  6.7337   4
  -1  -5 -13 57.2618  6.5314   1
   1   5  13 62.6489  7.8517   3
  -1   5 -13 49.8528  7.6634   1
   1   5  13 60.6071  9.6726   2
  -2  -5 -13 20.6733  4.3948   1
   2   5  13 19.6370  4.9124   3
   2   5  13 18.7058  6.9343   2
  -2   5 -13 23.0477  5.4609   1
  -3  -5 -13 70.7962  6.9206   1
   3   5  13 45.0094  7.9737   3
  -3   5 -13 56.0527  7.5538   1
   3   5  13 48.9091 10.1128   2
  -4  -5 -13 15.9647  4.3697   1
   4   5  13 12.8118  5.2956   3
   4   5  13 16.8591  7.3776   2
  -5  -5 -13 2.32024 3.86147   1
   5   5  13 6.45761 4.75471   3
   5   5  13 -0.6288  6.6961   2
  -6  -5 -13 -8.0196  4.0474   1
   6   5  13 -1.1995  6.7496   2
  -7  -5 -13 223.273  18.208   1
   7   5  13 191.076  24.345   2
   7  -6 -13 -0.0513  6.7306   1
  -7  -6  13 9.91386 5.47741   1
   7   6 -13 -0.5926  8.1527   1
  -7   6  13 -0.2375  7.5002   1
   6  -6 -13 44.4770  9.6555   1
  -6  -6  13 42.6476  7.3293   1
   6   6 -13 30.9648  9.7047   1
  -6   6  13 43.9131  9.5557   1
   5  -6 -13 42.7910  9.2115   1
  -5  -6  13 65.9492  8.0946   1
   5   6 -13 83.5237 11.5708   1
  -4  -6  13 138.876  12.459   1
   4  -6 -13 138.800  14.158   1
   4   6 -13 118.260  15.121   1
  -3  -6  13 -2.4611  3.3204   1
   3  -6 -13 5.65209 4.93494   1
  -3  -6  13 -5.2190  3.7818   4
  -3   6  13 -4.9450  3.7415   3
   3   6 -13 -7.2612  5.7047   1
  -2  -6  13 43.4597  6.1084   4
   2  -6 -13 43.2550  6.8396   1
  -2  -6  13 39.1897  5.1539   1
   2  -6 -13 45.3866  6.3405   4
  -2   6  13 49.7954  7.2980   2
   2   6 -13 39.2928  7.9695   1
  -2   6  13 33.7257  6.1390   3
   1  -6 -13 12.4930  3.8472   4
   1  -6 -13 10.5155  4.6026   1
  -1  -6  13 11.8592  3.0084   1
  -1  -6  13 8.13965 4.03599   4
  -1   6  13 15.6825  5.1206   2
   1   6 -13 10.3747  5.9340   1
  -1   6  13 5.70732 3.60604   3
   0  -6 -13 37.9734  5.8876   1
   0  -6  13 29.7829  5.6856   4
   0  -6 -13 28.3047  5.2041   4
   0   6  13 24.1702  5.0800   3
   0   6  13 25.1472  6.9311   2
   0   6 -13 23.7232  6.4343   1
   1  -6  13 206.634  19.663   4
  -1  -6 -13 240.088  18.131   1
   1   6  13 213.963  21.190   3
  -1   6 -13 228.493  19.169   1
   1   6  13 202.952  22.572   2
  -2  -6 -13 32.3026  5.5597   1
  -2   6 -13 38.9291  6.7441   1
   2   6  13 24.4397  8.1622   2
   2   6  13 25.2246  6.0433   3
  -3  -6 -13 124.225  10.906   1
   3   6  13 101.828  13.317   3
   3   6  13 103.266  15.133   2
  -3   6 -13 102.411  11.578   1
  -4  -6 -13 32.8712  5.6612   1
   4   6  13 12.1826  5.9236   3
   4   6  13 31.9483  9.1767   2
  -5  -6 -13 62.1067  7.6971   1
   5   6  13 44.2183 11.0644   2
  -6  -6 -13 15.5118  5.6086   1
   6   6  13 21.7389  9.3227   2
   5  -7 -13 44.3769  8.8752   1
  -5  -7  13 52.2766  7.4582   1
   5   7 -13 57.8142 11.4170   1
  -4  -7  13 22.4693  4.9479   1
   4  -7 -13 11.2748  6.4158   1
   4   7 -13 18.6425  8.1184   1
  -4   7  13 4.85793 5.23452   3
  -3  -7  13 79.3256 10.4244   4
  -3  -7  13 92.3563  9.6132   1
   3  -7 -13 99.8579 11.5098   1
  -3   7  13 100.357  11.445   3
   3   7 -13 101.236  13.199   1
  -2  -7  13 21.8544  4.4517   1
   2  -7 -13 27.3054  5.6107   4
  -2  -7  13 17.7896  5.5238   4
   2  -7 -13 29.8669  6.3302   1
   2   7 -13 21.9337  7.0354   1
  -2   7  13 18.1522  4.7184   3
  -1  -7  13 -7.6276  4.0801   4
   1  -7 -13 -5.4374  4.4703   1
   1  -7 -13 -0.6182  4.2251   4
  -1   7  13 -8.1906  3.5390   3
   1   7 -13 -3.1978  5.6573   1
   0  -7 -13 76.9201  9.5655   1
   0  -7 -13 74.2113  9.2579   4
   0  -7  13 72.5293  9.6887   4
   0   7  13 85.5289 10.3777   3
   0   7  13 91.9406 12.2701   2
   0   7 -13 70.5435 10.3855   1
  -1  -7 -13 128.562  12.064   4
   1  -7  13 111.047  12.194   4
  -1  -7 -13 118.401  11.577   1
  -1   7 -13 83.3791 11.9920   1
   1   7  13 112.098  15.063   2
  -2  -7 -13 0.06678 3.94484   1
   2   7  13 2.31423 6.65544   2
  -2   7 -13 -4.1868  5.0598   1
  -3  -7 -13 11.8101  4.7570   1
   3   7  13 7.04729 7.71988   2
  -4  -7 -13 89.4952  9.5600   1
   4   7  13 61.6681 13.3091   2
  -5  -7 -13 -13.748   4.585   1
   5   7  13 4.25322 8.14257   2
   3  -8 -13 38.7548  8.1753   1
   3   8 -13 25.0932  8.7249   1
   2  -8 -13 17.8227  6.3590   1
   2   8 -13 16.5614  7.6272   1
   1  -8 -13 1.61744 5.28989   1
   1   8 -13 -3.6195  6.1240   1
   0  -8 -13 -0.9981  4.8415   1
   0   8 -13 2.79588 6.49297   1
  -1  -8 -13 23.9352  6.3180   1
  -1   8 -13 19.6417  7.2869   1
   1   8  13 17.1927  8.4943   2
  -2  -8 -13 29.6814  6.0873   1
   2   8  13 19.6813  8.4837   2
  -2   8 -13 9.95131 6.88853   1
   9   0 -14 171.680  18.084   1
  -9   0  14 158.481  17.079   1
   8   0 -14 190.094  18.760   1
  -8   0  14 192.447  18.369   1
   7   0 -14 -3.5878  4.8901   1
  -7   0  14 0.58993 4.85060   1
   6   0 -14 -3.4861  5.0378   1
  -6   0  14 5.58006 5.17884   1
  -5   0  14 46.4260  7.7069   1
   5   0 -14 68.3590  8.8893   1
   4   0 -14 128.822  11.964   1
  -4   0  14 107.173  11.548   1
   3   0 -14 72.2102  8.0284   1
  -3   0  14 67.5641  7.6913   1
  -3   0  14 67.0955  7.7899   3
  -2   0  14 273.953  21.345   1
   2   0 -14 274.245  21.643   1
  -2   0  14 284.227  24.939   3
  -1   0  14 243.708  22.443   3
   1   0 -14 241.699  19.286   1
  -1   0  14 261.263  18.681   1
   0   0 -14 861.143  62.459   1
   0   0  14 867.489  74.986   3
  -1   0 -14 630.921  40.297   1
  -1   0 -14 544.512  39.756   1
   1   0  14 513.004  48.416   3
  -1   0 -14 517.072  43.146   4
   2   0  14 386.461  37.959   3
   2   0  14 462.954  37.392   2
   3   0  14 3.87571 3.09127   3
   3   0  14 3.94882 4.00721   2
   4   0  14 591.896  48.480   2
   4   0  14 510.368  49.681   3
   5   0  14 3691.07  308.52   2
   6   0  14 73.0411 11.3779   2
   7   0  14 323.282  31.188   2
   8   0  14 24.9580  8.2019   2
   9   0  14 4.39815 7.39413   2
  -9  -1  14 27.5833  8.0234   1
   9  -1 -14 20.2612  7.7461   1
   9   1 -14 17.5071  8.1748   1
  -9   1  14 13.8303  7.5691   1
  -8  -1  14 20.5314  6.8877   1
   8  -1 -14 20.1378  7.0358   1
   8   1 -14 16.7070  7.1421   1
  -8   1  14 13.0679  6.5967   1
   7  -1 -14 10.1786  5.9653   1
  -7  -1  14 16.1358  5.9436   1
  -7   1  14 17.4844  6.4590   1
   7   1 -14 21.3867  6.8500   1
  -6  -1  14 546.321  40.789   1
   6  -1 -14 487.326  41.052   1
  -6   1  14 533.400  41.096   1
   6   1 -14 560.166  41.651   1
  -5  -1  14 65.2203  8.3519   1
   5  -1 -14 63.7826  8.7628   1
   5   1 -14 63.4175  8.9093   1
  -5   1  14 49.4838  8.3905   1
  -4  -1  14 310.434  23.618   1
   4  -1 -14 284.463  23.722   1
   4   1 -14 317.779  24.244   1
  -4   1  14 312.764  23.915   1
  -4   1  14 277.639  23.427   4
  -3  -1  14 4.81370 3.22799   1
   3  -1 -14 -2.1615  3.1036   1
  -3  -1  14 -0.5672  2.1317   3
   3   1 -14 -1.8953  3.3318   1
  -3   1  14 1.94081 3.54466   1
  -2  -1  14 57.1072  7.2647   3
   2  -1 -14 86.6553  7.8314   1
  -2  -1  14 71.8847  7.0217   1
  -2   1  14 74.6992  7.8554   3
  -2   1  14 72.3714  7.5346   1
   2   1 -14 67.6563  7.7929   1
   1  -1 -14 968.593  71.270   1
  -1  -1  14 952.827  85.017   3
  -1  -1  14 943.541  70.531   1
   1   1 -14 1025.92   71.55   1
  -1   1  14 1024.40   85.15   3
  -1   1  14 997.537  71.025   1
   0  -1 -14 476.532  37.136   1
   0  -1  14 514.478  44.744   3
   0   1 -14 510.903  37.347   1
   0   1  14 507.948  43.971   2
   0   1  14 532.044  44.695   3
   1  -1  14 79.7960  8.8500   3
  -1  -1 -14 68.7240  6.6746   1
  -1   1 -14 79.2175  7.4745   1
  -1   1 -14 82.1634  6.9325   1
  -1   1 -14 91.3609  7.1534   4
   1   1  14 78.5445  9.5392   2
   1   1  14 63.3343  8.3610   3
   2  -1  14 60.8342  8.2084   3
  -2  -1 -14 67.2996  5.4729   1
   2   1  14 58.5817  8.0046   3
  -2   1 -14 62.6655  6.4309   4
   2   1  14 74.6241  9.2011   2
   3  -1  14 159.007  16.115   3
   3   1  14 130.091  15.570   3
   3   1  14 173.158  16.431   2
  -3   1 -14 160.993  13.430   4
   4  -1  14 -1.2387  4.3662   2
   4  -1  14 -0.1900  3.6410   3
   4   1  14 2.47317 3.64896   3
   4   1  14 0.47430 4.93403   2
   5  -1  14 163.425  17.382   2
   5   1  14 150.596  17.814   3
   5   1  14 190.506  19.047   2
   6  -1  14 335.954  30.943   2
   6   1  14 330.815  32.393   2
   7  -1  14 50.7473  9.0919   2
   7   1  14 54.9318 10.8919   2
   8  -1  14 42.4265  8.9719   2
   8   1  14 47.0828 10.6588   2
   9  -1  14 95.1006 13.7376   2
   9   1  14 104.140  16.007   2
   9  -2 -14 11.3726  6.8564   1
  -9  -2  14 4.95517 6.59648   1
   9   2 -14 0.16971 7.06744   1
  -9   2  14 1.59823 6.91029   1
   8  -2 -14 -5.4220  6.0246   1
  -8  -2  14 14.3937  6.6457   1
  -8   2  14 2.22210 6.23329   1
   8   2 -14 9.85330 7.35274   1
  -7  -2  14 -0.1488  5.2500   1
   7  -2 -14 -6.4488  5.1530   1
   7   2 -14 3.16567 6.27632   1
  -7   2  14 2.11917 5.41375   1
  -6  -2  14 -5.3829  4.3965   1
   6  -2 -14 1.89694 5.09281   1
   6   2 -14 -4.7014  5.1450   1
  -6   2  14 -3.6127  4.8984   1
   5  -2 -14 1.62966 4.77034   1
  -5  -2  14 3.42612 4.40889   1
   5   2 -14 1.24648 5.25712   1
  -5   2  14 -0.8106  4.9033   1
   4  -2 -14 6.60225 4.51800   1
  -4  -2  14 5.27009 4.18276   1
  -4  -2  14 2.78466 2.75751   3
   4   2 -14 0.01816 4.81983   1
  -4   2  14 6.46792 4.85553   1
  -3  -2  14 18.2549  4.0408   1
   3  -2 -14 21.8352  4.7933   1
  -3  -2  14 16.1075  3.0898   3
   3   2 -14 15.4730  5.0529   1
  -3   2  14 19.0670  5.0396   1
  -2  -2  14 6.27451 2.14478   3
   2  -2 -14 6.10649 3.29041   1
  -2  -2  14 2.63981 2.54416   1
  -2  -2  14 4.69599 2.03366   4
  -2   2  14 10.3718  3.8946   1
   2   2 -14 5.55811 4.12139   1
  -2   2  14 9.73585 2.94270   3
   1  -2 -14 6.83864 3.08689   1
  -1  -2  14 5.12339 1.71940   1
  -1  -2  14 7.50100 2.45330   3
  -1  -2  14 8.10384 2.04211   4
   1   2 -14 10.2075  3.6590   1
  -1   2  14 4.56252 3.25681   1
  -1   2  14 5.99560 3.70700   2
  -1   2  14 11.5219  2.7834   3
   0  -2  14 1036.41   92.24   3
   0  -2 -14 1080.13   76.76   1
   0   2  14 1127.35   76.63   1
   0   2 -14 977.181  76.958   1
   0   2  14 1116.77   90.23   2
   0   2  14 1047.65   92.08   3
  -1  -2 -14 107.427   8.962   1
   1  -2  14 86.5037 11.2537   3
   1   2  14 101.794  12.100   2
   1   2  14 106.490  11.133   3
  -1   2 -14 122.332   9.846   4
  -1   2 -14 116.845   9.414   1
   2  -2  14 922.325  84.681   3
  -2  -2 -14 978.438  69.461   1
   2   2  14 995.079  82.932   2
   2   2  14 850.730  84.292   3
  -2   2 -14 945.584  69.659   1
  -2   2 -14 1106.64   76.10   4
  -3  -2 -14 181.743  12.764   1
   3  -2  14 149.126  16.937   3
   3   2  14 166.943  17.854   2
   3   2  14 150.915  16.759   3
  -4  -2 -14 758.631  52.008   1
   4   2  14 630.521  64.015   3
   4   2  14 765.994  63.461   2
  -5  -2 -14 124.389  10.438   1
   5   2  14 107.431  15.368   2
   6   2  14 209.422  23.424   2
   7   2  14 10.3795  7.8066   2
   8   2  14 86.1122 14.8999   2
  -9  -3  14 3.18730 6.59349   1
   9  -3 -14 3.58512 7.40067   1
  -9   3  14 18.8194  8.4350   1
   9   3 -14 11.6125  8.2979   1
  -8  -3  14 0.84396 5.71428   1
   8  -3 -14 0.90757 6.02805   1
   8   3 -14 4.61711 7.42448   1
  -8   3  14 -6.4771  6.2391   1
  -7  -3  14 67.1690  9.6057   1
   7  -3 -14 70.5560 10.6176   1
   7   3 -14 82.9396 11.8477   1
  -7   3  14 65.7971 10.5819   1
   6  -3 -14 7.18845 5.54342   1
  -6  -3  14 7.11321 4.85520   1
  -6   3  14 13.2430  6.3475   1
   6   3 -14 11.4248  6.5784   1
   5  -3 -14 93.6903 10.9630   1
  -5  -3  14 94.3200 10.0998   1
  -5  -3  14 79.1180  9.8452   3
  -5   3  14 86.0942 11.1369   1
   5   3 -14 102.991  12.092   1
  -4  -3  14 499.575  44.491   3
  -4  -3  14 487.483  38.246   1
   4  -3 -14 527.595  39.174   1
   4   3 -14 538.531  39.857   1
  -4   3  14 500.838  39.310   1
   3  -3 -14 1128.32   81.96   1
  -3  -3  14 1143.87   96.58   3
  -3  -3  14 1103.10   81.10   1
  -3   3  14 1120.96   82.20   1
   3   3 -14 1102.12   82.39   1
   2  -3 -14 678.546  51.088   1
  -2  -3  14 669.384  50.125   1
  -2  -3  14 710.427  60.165   3
  -2  -3  14 705.395  54.470   4
  -2   3  14 693.668  60.526   3
   2   3 -14 689.138  51.638   1
  -2   3  14 692.792  51.519   1
  -1  -3  14 134.312  11.608   4
  -1  -3  14 124.874  10.233   1
  -1  -3  14 129.529  13.052   3
   1  -3 -14 143.278  11.261   4
   1  -3 -14 135.248  11.567   1
  -1   3  14 131.027  13.789   2
   1   3 -14 141.179  12.322   1
  -1   3  14 126.082  13.047   3
  -1   3  14 138.668  12.215   1
   0  -3 -14 153.785  12.888   1
   0  -3  14 130.235  13.328   4
   0  -3  14 161.065  15.454   3
   0   3 -14 168.452  13.539   1
   0   3  14 171.405  13.479   1
   0   3  14 161.380  15.142   3
   0   3  14 166.541  16.119   2
  -1  -3 -14 119.577  10.872   1
   1  -3  14 130.449  13.825   3
   1   3  14 136.002  11.082   1
   1   3  14 136.130  14.650   2
  -1   3 -14 143.874  11.759   1
   1   3  14 136.208  13.384   3
  -2  -3 -14 10.9531  2.8325   1
   2  -3  14 15.3173  4.2003   3
  -2   3 -14 14.8243  3.8121   1
   2   3  14 15.6718  4.0398   3
   2   3  14 9.96861 6.05952   2
  -3  -3 -14 97.7425  8.6975   1
  -3   3 -14 111.021   9.199   1
   3   3  14 85.1313 11.4233   3
   3   3  14 93.1576 12.9167   2
  -4  -3 -14 2.21738 2.73578   1
  -4   3 -14 4.12901 2.94197   1
   4   3  14 1.58492 5.92008   2
   4   3  14 2.24065 3.85436   3
  -5  -3 -14 -1.3070  3.0507   1
   5   3  14 -0.7627  6.2956   2
   5   3  14 0.29800 3.82665   3
  -6  -3 -14 168.238  13.810   1
   6   3  14 135.708  19.024   2
   7   3  14 6.68972 7.80798   2
   8   3  14 32.5917 10.6558   2
   8  -4 -14 66.5637 11.1873   1
  -8  -4  14 56.0957  9.3659   1
   8   4 -14 73.3085 12.6476   1
  -8   4  14 63.2025 11.2173   1
  -7  -4  14 3.42621 5.71091   1
   7  -4 -14 19.2348  7.1909   1
  -7   4  14 16.9075  7.4551   1
   7   4 -14 -1.7107  6.6033   1
   6  -4 -14 -1.4371  5.3889   1
  -6  -4  14 -4.7147  4.4172   1
  -6   4  14 0.82078 6.02496   1
   6   4 -14 2.39282 6.57113   1
  -5  -4  14 51.2399  7.3740   1
   5  -4 -14 54.7113  8.8665   1
  -5   4  14 47.2069  9.0602   1
   5   4 -14 58.0659  9.5772   1
   4  -4 -14 -2.5927  4.5944   1
  -4  -4  14 2.73101 2.32945   3
  -4  -4  14 -2.1721  3.8977   1
  -4   4  14 6.74721 5.59151   1
   4   4 -14 2.32717 5.98750   1
   3  -4 -14 168.250  14.964   1
  -3  -4  14 156.766  13.780   1
  -3  -4  14 171.317  15.491   3
  -3   4  14 166.565  16.215   1
   3   4 -14 153.924  15.868   1
  -2  -4  14 2.44177 2.97401   4
  -2  -4  14 2.47085 2.43800   1
   2  -4 -14 6.95785 3.83112   1
   2  -4 -14 4.09629 2.42582   4
  -2  -4  14 4.72783 2.56787   3
  -2   4  14 -4.5556  5.0606   1
  -2   4  14 3.16546 3.56533   2
  -2   4  14 3.31302 3.34382   3
   2   4 -14 -2.0106  4.3859   1
  -1  -4  14 197.826  16.690   4
  -1  -4  14 180.329  14.712   1
   1  -4 -14 206.456  16.201   1
   1  -4 -14 201.475  16.354   4
  -1  -4  14 186.665  18.538   3
  -1   4  14 193.533  18.560   3
   1   4 -14 198.438  17.016   1
  -1   4  14 208.936  17.347   1
  -1   4  14 203.324  19.097   2
   0  -4 -14 164.134  14.640   1
   0  -4 -14 211.579  15.257   4
   0  -4  14 168.028  17.327   3
   0  -4  14 180.351  13.394   1
   0  -4  14 160.874  15.527   4
   0   4  14 200.323  15.856   1
   0   4 -14 177.555  15.484   1
   0   4  14 163.781  17.082   3
   0   4  14 182.859  18.382   2
   1  -4  14 155.335  18.449   3
  -1  -4 -14 169.737  15.227   1
   1   4  14 206.205  20.011   2
  -1   4 -14 225.958  16.518   1
   1   4  14 183.969  18.414   3
   1   4  14 238.486  16.465   1
  -2  -4 -14 45.7408  5.5309   1
  -2   4 -14 46.0920  6.6296   1
   2   4  14 45.0106  7.0308   3
   2   4  14 47.5885  9.1991   2
  -3  -4 -14 39.2607  4.8559   1
  -3   4 -14 30.9107  5.4227   1
   3   4  14 24.0631  5.7536   3
   3   4  14 32.8290  8.3283   2
  -4  -4 -14 199.061  14.611   1
  -4   4 -14 186.931  14.992   1
   4   4  14 156.722  18.766   3
   4   4  14 155.386  19.762   2
  -5  -4 -14 252.787  17.604   1
   5   4  14 211.045  23.410   2
   5   4  14 177.952  22.002   3
  -6  -4 -14 6.08993 4.36040   1
   6   4  14 9.87351 8.01881   2
   7   4  14 24.0227  9.8283   2
   8   4  14 8.65712 9.30137   2
  -8  -5  14 21.1769  7.1477   1
   8  -5 -14 35.4950  9.1894   1
  -8   5  14 32.6486  9.5447   1
   7  -5 -14 23.1744  8.0682   1
  -7  -5  14 22.5177  6.7801   1
   7   5 -14 12.6339  8.7845   1
  -7   5  14 20.9810  8.3303   1
  -6  -5  14 2.29206 4.74674   1
   6  -5 -14 -3.7071  6.0712   1
   6   5 -14 3.47068 7.39350   1
  -6   5  14 10.8783  6.8316   1
   5  -5 -14 2.94999 5.98067   1
  -5  -5  14 2.26048 4.30426   1
  -5   5  14 13.3482  6.9037   1
   5   5 -14 3.79377 6.40426   1
   4  -5 -14 16.3533  5.9995   1
  -4   5  14 15.7293  7.0748   1
   4   5 -14 8.49963 6.46901   1
   3  -5 -14 25.7491  5.8187   1
  -3  -5  14 23.1626  4.8541   4
  -3  -5  14 21.0537  4.2617   1
  -3   5  14 23.2595  5.2089   3
   3   5 -14 11.8159  6.8441   1
  -2  -5  14 60.9048  7.7034   4
  -2  -5  14 65.3853  6.8145   1
   2  -5 -14 68.4939  7.6139   4
   2  -5 -14 68.1718  8.3370   1
  -2   5  14 76.4127  8.9058   3
  -2   5  14 81.8371  9.3396   2
   2   5 -14 48.6902  8.9043   1
   1  -5 -14 16.0176  4.8663   1
  -1  -5  14 19.4265  4.5764   4
   1  -5 -14 23.0506  4.0962   4
  -1  -5  14 19.4944  3.1694   1
  -1   5  14 21.9060  5.7703   2
   1   5 -14 24.9123  6.2491   1
  -1   5  14 17.8634  4.3233   3
   0  -5 -14 2.49464 3.28407   4
   0  -5  14 2.57054 3.69235   4
   0  -5 -14 2.09093 3.53080   1
   0   5 -14 2.41338 4.79989   1
   0   5  14 4.55938 3.24598   3
   0   5  14 3.24309 4.74492   2
   1  -5  14 260.827  23.355   4
  -1  -5 -14 258.744  21.308   1
  -1   5 -14 288.902  22.579   1
   1   5  14 278.360  25.649   3
   1   5  14 286.759  26.741   2
  -2  -5 -14 24.3948  4.8427   1
   2   5  14 30.1009  8.1589   2
  -2   5 -14 37.5099  6.3525   1
   2   5  14 33.2905  6.1211   3
  -3  -5 -14 22.4157  4.3672   1
   3   5  14 6.30917 4.72514   3
  -3   5 -14 17.5627  5.0077   1
   3   5  14 15.1105  7.2292   2
  -4  -5 -14 9.43377 4.09295   1
   4   5  14 -1.5104  6.5270   2
  -4   5 -14 3.28841 4.46597   1
   4   5  14 7.29900 4.89377   3
  -5  -5 -14 27.9717  5.0770   1
   5   5  14 22.3418  8.7121   2
   5   5  14 13.4377  5.4404   3
  -6  -5 -14 11.1002  4.9221   1
   6   5  14 15.8167  8.4162   2
  -7  -5 -14 0.17906 5.05080   1
   7   5  14 4.88532 8.97117   2
   6  -6 -14 -8.6210  6.3715   1
  -6  -6  14 12.3932  5.4131   1
  -6   6  14 14.8395  7.7438   1
   6   6 -14 10.1727  8.3258   1
   5  -6 -14 -0.5766  6.1081   1
  -5  -6  14 -0.8442  4.2437   1
  -5   6  14 -5.0227  6.4675   1
   5   6 -14 -2.7692  6.6351   1
  -4  -6  14 36.5837  5.8936   1
   4  -6 -14 49.5917  8.4446   1
   4   6 -14 33.4860  8.9524   1
   3  -6 -14 72.8410  9.7249   1
  -3  -6  14 73.0910  8.8683   4
  -3  -6  14 79.1020  8.2934   1
   3   6 -14 82.0892 11.6727   1
  -3   6  14 80.6837 10.1850   3
   2  -6 -14 0.25220 3.50515   4
  -2  -6  14 -3.0094  2.7594   1
  -2  -6  14 -1.6619  3.7912   4
   2  -6 -14 -6.4055  4.1150   1
  -2   6  14 3.59354 4.35130   2
   2   6 -14 -0.3742  5.8984   1
  -2   6  14 0.41199 3.67521   3
   1  -6 -14 -2.2693  4.2817   1
   1  -6 -14 6.99594 3.78845   4
  -1  -6  14 7.88279 4.18739   4
  -1   6  14 7.75834 5.29941   2
  -1   6  14 7.20931 3.66389   3
   1   6 -14 1.78645 5.38373   1
   0  -6 -14 -2.9135  4.0225   1
   0  -6 -14 -5.2771  3.5542   4
   0  -6  14 1.04770 4.11548   4
   0   6 -14 10.4173  5.8730   1
   0   6  14 -2.3756  5.2173   2
   0   6  14 -1.9328  3.3604   3
   1  -6  14 55.5730  7.8294   4
  -1  -6 -14 74.1803  7.8290   1
  -1   6 -14 52.7411  8.3740   1
   1   6  14 45.5927  7.5236   3
   1   6  14 61.9168 10.3102   2
  -2  -6 -14 122.256  10.675   1
   2   6  14 123.381  15.360   2
   2   6  14 91.7461 12.8380   3
  -2   6 -14 101.735  11.749   1
  -3  -6 -14 10.6274  4.0487   1
  -3   6 -14 5.76694 5.15469   1
   3   6  14 8.15614 5.00051   3
   3   6  14 17.8313  7.9221   2
  -4  -6 -14 5.10709 4.37160   1
   4   6  14 -4.1486  4.5931   3
   4   6  14 6.37815 7.44147   2
  -5  -6 -14 1.89873 4.58868   1
   5   6  14 5.76065 7.16244   2
  -6  -6 -14 23.6484  5.9776   1
   6   6  14 12.4348  8.9301   2
  -5  -7  14 16.4050  5.4410   1
   5  -7 -14 13.4523  7.0760   1
   5   7 -14 11.7283  8.2890   1
  -4  -7  14 104.914  10.118   1
   4  -7 -14 104.886  12.396   1
  -4   7  14 73.1224 11.0190   3
   4   7 -14 106.296  14.033   1
  -3  -7  14 59.0663  8.4803   4
  -3  -7  14 73.4453  7.7082   1
   3  -7 -14 100.925  10.984   1
   3   7 -14 73.1132 11.5163   1
  -3   7  14 59.5601  8.8382   3
  -2  -7  14 13.9833  5.3492   4
   2  -7 -14 22.9173  6.0994   1
   2   7 -14 24.5305  7.6450   1
  -2   7  14 13.3082  4.8454   3
   1  -7 -14 3.05444 4.86139   1
  -1  -7  14 -5.2744  4.3062   4
   1   7 -14 2.10095 6.33585   1
  -1   7  14 2.18241 4.06105   3
   0  -7  14 17.0236  5.5909   4
   0  -7 -14 18.3050  5.5422   4
   0  -7 -14 27.6801  6.1249   1
   0   7  14 15.7468  5.0278   3
   0   7 -14 15.5776  6.7531   1
   0   7  14 18.7339  7.0395   2
  -1  -7 -14 24.1469  6.2659   4
   1  -7  14 28.9268  6.1403   4
  -1  -7 -14 28.2995  5.8749   1
   1   7  14 37.6503  8.8644   2
  -1   7 -14 22.0323  6.7152   1
  -2  -7 -14 4.25724 4.38698   1
  -2   7 -14 -4.2335  5.1515   1
   2   7  14 -2.2046  6.4967   2
  -3  -7 -14 -1.6592  4.4416   1
  -3   7 -14 -2.7791  5.4543   1
   3   7  14 -2.4407  7.1715   2
  -4  -7 -14 1.70177 4.86074   1
   4   7  14 -3.9548  6.9192   2
   2  -8 -14 1.68437 5.38944   1
   2   8 -14 6.78390 7.43377   1
   1  -8 -14 0.15110 5.21978   1
   1   8 -14 2.02113 6.57861   1
   0  -8 -14 -1.4796  5.4093   1
   0   8 -14 -2.2828  6.2741   1
  -1  -8 -14 36.8378  7.0035   1
  -1   8 -14 19.8701  7.7259   1
   1   8  14 34.7989  9.3548   2
  -2  -8 -14 33.1051  6.6135   1
   9   0 -15 0.17391 7.20920   1
  -9   0  15 3.29438 6.86167   1
  -8   0  15 3.38702 5.81331   1
   8   0 -15 -0.8989  5.9392   1
  -7   0  15 0.06503 5.30718   1
   7   0 -15 -3.5236  5.3326   1
   6   0 -15 -0.8379  4.8299   1
  -6   0  15 1.28154 4.89226   1
   5   0 -15 -5.1394  4.5844   1
  -5   0  15 -1.4970  4.6325   1
  -4   0  15 4.23412 4.18328   1
   4   0 -15 6.63356 4.47672   1
  -3   0  15 -1.1475  2.4551   3
   3   0 -15 1.48902 3.55184   1
  -3   0  15 -5.4824  3.1076   1
  -2   0  15 0.73001 2.83165   1
  -2   0  15 -1.3701  1.9751   3
   2   0 -15 1.91700 3.28569   1
  -1   0  15 -1.2415  1.8709   1
  -1   0  15 9.99643 2.54224   3
   1   0 -15 -2.1175  2.5290   1
   0   0 -15 -0.8732  2.2051   1
   0   0  15 1.85428 1.98339   3
  -1   0 -15 -0.3925  1.5957   4
  -1   0 -15 2.30351 1.87014   1
   1   0  15 1.09910 2.25536   3
  -1   0 -15 -2.3986  2.5189   1
   2   0  15 2.82559 3.70000   2
   2   0  15 3.54774 2.66921   3
   3   0  15 -5.0073  3.5827   2
   3   0  15 -0.5826  2.8963   3
   4   0  15 -2.0741  4.5010   2
   4   0  15 -2.2469  2.9950   3
   5   0  15 19.8121  7.0353   2
   6   0  15 3.80828 5.77810   2
   7   0  15 -1.0668  5.5809   2
   8   0  15 -5.0664  6.0623   2
   9   0  15 -3.6030  7.1159   2
   9  -1 -15 -6.9140  6.1646   1
  -9  -1  15 0.56713 6.38620   1
  -9   1  15 1.64601 7.37516   1
   9   1 -15 -2.2211  7.1133   1
   8  -1 -15 49.5462  9.4852   1
  -8  -1  15 43.1267  8.5628   1
   8   1 -15 61.4821 10.3067   1
  -8   1  15 45.5489  9.1237   1
  -7  -1  15 53.0403  9.2309   1
   7  -1 -15 91.5020 11.0745   1
  -7   1  15 62.6129 10.0164   1
   7   1 -15 80.2138 10.8035   1
   6  -1 -15 17.5156  6.0701   1
  -6  -1  15 21.3843  6.1723   1
   6   1 -15 14.2920  6.1734   1
  -6   1  15 20.2146  6.3089   1
  -5  -1  15 10.3427  5.2067   1
   5  -1 -15 14.8919  5.7557   1
  -5   1  15 10.1762  5.5865   1
   5   1 -15 10.2592  5.7786   1
  -4  -1  15 23.9754  5.6026   1
   4  -1 -15 28.5860  6.2138   1
   4   1 -15 34.9442  6.6983   1
  -4   1  15 34.9136  6.5628   1
  -3  -1  15 136.311  13.633   3
  -3  -1  15 143.101  12.606   1
   3  -1 -15 135.202  12.887   1
  -3  -1  15 152.787  11.494   4
  -3   1  15 126.684  13.882   3
  -3   1  15 142.237  12.974   1
   3   1 -15 149.679  13.309   1
   2  -1 -15 333.800  25.350   1
  -2  -1  15 352.942  29.188   3
  -2  -1  15 308.614  24.504   1
   2   1 -15 302.875  25.370   1
  -2   1  15 328.597  29.310   3
  -2   1  15 330.328  25.032   1
  -1  -1  15 80.5600  8.2754   3
  -1  -1  15 75.0563  6.4144   1
   1  -1 -15 59.3363  7.5276   1
  -1   1  15 79.3195  8.3859   3
   1   1 -15 77.5636  8.0710   1
  -1   1  15 88.2092  7.5267   1
   0  -1  15 315.531  28.868   3
   0  -1 -15 315.960  23.974   1
   0   1  15 326.468  28.814   3
   0   1 -15 322.328  24.155   1
  -1  -1 -15 517.238  38.482   1
   1  -1  15 504.742  46.980   3
  -1   1 -15 524.741  38.594   1
   1   1  15 486.525  46.756   3
  -1   1 -15 604.445  38.977   1
   1   1  15 542.027  46.230   2
  -2  -1 -15 121.372   9.258   1
   2  -1  15 117.394  12.712   3
  -2   1 -15 117.064  10.499   4
   2   1  15 111.907  12.498   3
   2   1  15 115.338  13.186   2
  -3  -1 -15 3.85742 1.57717   1
   3  -1  15 0.81895 3.15365   3
   3   1  15 -0.0992  4.8280   2
   3   1  15 2.01498 3.26224   3
  -3   1 -15 1.82350 2.05440   4
   4  -1  15 3.18328 3.82753   3
   4  -1  15 -0.7171  4.6725   2
   4   1  15 6.12798 4.19701   3
   4   1  15 3.05711 5.49498   2
   5  -1  15 -4.5648  4.2829   2
   5   1  15 -1.9603  5.7065   2
   5   1  15 -1.6565  3.8049   3
   6  -1  15 76.0149 11.1093   2
   6   1  15 95.0528 13.2262   2
   7  -1  15 6.45313 5.82065   2
   7   1  15 10.3130  7.5701   2
   8  -1  15 15.7824  7.0274   2
   8   1  15 14.7637  8.1637   2
  -9  -2  15 53.4524 10.5847   1
   9  -2 -15 102.470  13.247   1
  -9   2  15 82.9278 12.6103   1
   9   2 -15 88.6658 13.6867   1
   8  -2 -15 4.04145 6.24452   1
  -8  -2  15 6.89787 6.25156   1
   8   2 -15 0.81899 6.47188   1
  -8   2  15 8.08626 7.14299   1
  -7  -2  15 227.715  21.083   1
   7  -2 -15 259.623  22.255   1
   7   2 -15 273.467  22.924   1
  -7   2  15 225.483  21.828   1
  -6  -2  15 12.4441  5.9831   1
   6  -2 -15 28.3907  6.8772   1
  -6   2  15 19.2432  6.3949   1
   6   2 -15 3.26515 6.18906   1
   5  -2 -15 100.147  11.236   1
  -5  -2  15 98.1859 10.8055   1
  -5   2  15 93.4012 11.3558   1
   5   2 -15 81.1556 11.8210   1
  -4  -2  15 27.2626  5.6878   1
  -4  -2  15 27.8188  4.4820   3
   4  -2 -15 29.5390  6.3122   1
  -4   2  15 29.9701  6.6070   1
   4   2 -15 28.6719  6.7939   1
   3  -2 -15 414.935  31.224   1
  -3  -2  15 392.574  30.369   1
  -3  -2  15 415.615  35.550   3
   3   2 -15 415.249  31.697   1
  -3   2  15 400.465  36.053   3
  -3   2  15 374.350  31.071   1
  -2  -2  15 125.441  10.104   4
  -2  -2  15 134.163  11.699   3
   2  -2 -15 121.431  11.079   1
  -2  -2  15 100.261  10.092   1
   2   2 -15 83.1070 11.2726   1
  -2   2  15 127.893  11.286   1
  -2   2  15 121.531  12.012   3
   1  -2 -15 13.0381  3.4811   1
  -1  -2  15 13.6587  3.0489   3
  -1  -2  15 10.6023  2.0047   1
  -1   2  15 14.6965  3.7172   1
   1   2 -15 6.29192 4.15519   1
  -1   2  15 11.2558  3.0158   3
   0  -2  15 263.355  24.640   3
   0  -2 -15 264.538  20.430   1
   0   2  15 274.941  24.802   2
   0   2  15 260.055  24.445   3
   0   2  15 281.132  20.132   1
   0   2 -15 264.729  20.845   1
   1  -2  15 234.315  25.167   3
  -1  -2 -15 298.800  20.526   1
   1   2  15 269.962  25.092   3
   1   2  15 259.966  25.251   2
  -1   2 -15 287.688  20.850   1
  -2  -2 -15 1120.69   76.54   1
   2  -2  15 925.361  93.024   3
   2   2  15 1041.00   91.00   2
  -2   2 -15 1101.61   76.75   1
   2   2  15 935.995  92.773   3
  -2   2 -15 1242.55   83.74   4
  -3  -2 -15 106.435   8.085   1
   3  -2  15 75.4262 11.2833   3
   3   2  15 85.0556 11.2408   3
   3   2  15 101.276  12.933   2
  -4  -2 -15 827.641  56.573   1
   4   2  15 797.366  68.844   2
   4   2  15 716.690  69.727   3
   5   2  15 145.649  16.441   3
   5   2  15 139.880  17.381   2
   6   2  15 831.696  73.573   2
   7   2  15 22.3217  8.6122   2
   8   2  15 9.29865 7.67004   2
   9  -3 -15 51.8970 10.4575   1
  -9  -3  15 29.9686  8.6224   1
   9   3 -15 52.0462 11.4319   1
  -9   3  15 52.1186 10.7651   1
   8  -3 -15 11.0885  6.9650   1
  -8  -3  15 4.46910 6.27381   1
   8   3 -15 8.07909 7.72376   1
  -8   3  15 8.50417 7.16068   1
   7  -3 -15 138.186  14.519   1
  -7  -3  15 123.793  13.321   1
  -7   3  15 122.366  14.645   1
   7   3 -15 97.5560 14.1464   1
   6  -3 -15 93.8179 11.3564   1
  -6  -3  15 73.5480  9.6542   1
  -6   3  15 74.8984 10.7602   1
   6   3 -15 94.8159 11.9926   1
  -5  -3  15 10.4279  4.9771   1
  -5  -3  15 6.83836 3.46943   3
   5  -3 -15 11.4408  5.5078   1
   5   3 -15 12.9033  6.2867   1
  -5   3  15 9.36096 6.14679   1
  -4  -3  15 1046.93   88.60   3
   4  -3 -15 1015.45   75.77   1
  -4  -3  15 1024.58   74.81   1
   4   3 -15 1006.14   76.21   1
  -4   3  15 1025.50   75.93   1
  -3  -3  15 273.351  22.035   4
  -3  -3  15 279.284  24.414   3
  -3  -3  15 267.676  21.080   1
   3  -3 -15 219.082  21.692   1
   3   3 -15 293.890  22.979   1
  -3   3  15 275.217  25.173   3
  -3   3  15 285.027  22.742   1
  -2  -3  15 151.774  12.632   4
  -2  -3  15 148.805  14.110   3
  -2  -3  15 138.137  11.749   1
   2  -3 -15 147.914  13.100   1
   2   3 -15 148.354  13.908   1
  -2   3  15 157.022  14.701   3
  -2   3  15 129.360  13.653   1
   1  -3 -15 1.64943 1.87209   4
  -1  -3  15 2.51260 2.51903   4
  -1  -3  15 0.90879 2.38774   3
   1  -3 -15 6.07168 3.52316   1
  -1  -3  15 2.57742 1.59017   1
  -1   3  15 -0.5983  3.8573   1
   1   3 -15 -6.5050  3.4296   1
  -1   3  15 2.57582 2.77056   3
  -1   3  15 0.06286 3.84167   2
   0  -3 -15 173.597  14.223   1
   0  -3  15 152.191  16.917   3
   0   3 -15 181.411  14.893   1
   0   3  15 181.430  16.777   3
   0   3  15 189.010  14.507   1
   0   3  15 167.051  17.397   2
   1  -3  15 200.584  19.150   3
  -1  -3 -15 199.092  15.287   1
  -1   3 -15 204.641  16.023   1
   1   3  15 192.653  14.852   1
   1   3  15 183.122  18.514   3
   1   3  15 176.583  19.449   2
  -2  -3 -15 131.044   9.973   1
   2  -3  15 106.276  13.071   3
  -2   3 -15 131.360  10.877   1
   2   3  15 108.414  12.668   3
   2   3  15 96.7145 14.0727   2
  -3  -3 -15 0.29597 2.53202   1
  -3   3 -15 -1.4040  3.2713   1
   3   3  15 -4.7245  5.5360   2
   3   3  15 1.12102 3.49774   3
  -4  -3 -15 -3.9085  2.5256   1
   4   3  15 2.64926 3.78891   3
   4   3  15 -0.4184  5.8593   2
  -5  -3 -15 36.1772  4.8983   1
   5   3  15 34.6643  9.1256   2
   5   3  15 21.8225  6.3738   3
   6   3  15 128.293  17.598   2
   7   3  15 31.4447  9.9864   2
   8   3  15 45.0559 11.5253   2
   8  -4 -15 -2.5959  6.6244   1
  -8  -4  15 14.2113  6.7466   1
   8   4 -15 2.94591 7.84112   1
  -8   4  15 8.65943 7.53268   1
   7  -4 -15 2.93871 6.07035   1
  -7  -4  15 6.15247 5.66058   1
   7   4 -15 11.9388  7.7893   1
  -7   4  15 -2.5903  6.4046   1
  -6  -4  15 -2.4672  4.7415   1
   6  -4 -15 -0.4124  5.5802   1
  -6   4  15 -0.1236  5.9572   1
   6   4 -15 -4.0626  6.1006   1
  -5  -4  15 41.4953  6.6060   1
   5  -4 -15 29.4776  7.4639   1
   5   4 -15 37.9120  8.5085   1
  -5   4  15 35.3471  8.0866   1
  -4  -4  15 1.48643 4.02361   1
  -4  -4  15 2.58704 2.73993   3
   4  -4 -15 4.52295 5.04355   1
  -4   4  15 -0.1620  5.8708   1
   4   4 -15 6.59401 6.38981   1
  -3  -4  15 23.6753  4.4260   4
  -3  -4  15 23.9545  4.3254   1
  -3  -4  15 29.9205  4.2776   3
   3  -4 -15 29.1181  6.0279   1
  -3   4  15 33.5242  7.2784   1
   3   4 -15 15.1729  6.5000   1
  -3   4  15 16.7993  4.8256   3
  -2  -4  15 2.59630 3.16412   4
  -2  -4  15 0.02769 2.33233   1
  -2  -4  15 2.36409 2.49157   3
   2  -4 -15 3.21556 3.69875   1
   2   4 -15 2.66407 4.76293   1
  -2   4  15 -0.9483  3.1056   3
  -2   4  15 4.48031 3.85016   2
  -2   4  15 -7.5194  4.4036   1
  -1  -4  15 27.8199  4.3748   4
   1  -4 -15 23.9080  3.6545   4
   1  -4 -15 22.7183  4.6214   1
  -1  -4  15 15.4081  2.6606   1
  -1  -4  15 14.5773  3.9137   3
  -1   4  15 27.6885  5.6618   2
  -1   4  15 16.8917  4.1598   3
  -1   4  15 17.4830  5.6398   1
   1   4 -15 16.1283  5.2648   1
   0  -4 -15 536.262  37.959   4
   0  -4 -15 477.906  35.581   1
   0  -4  15 453.753  42.580   3
   0  -4  15 391.314  38.242   4
   0   4  15 434.404  42.156   2
   0   4 -15 481.402  36.358   1
   0   4  15 556.281  36.406   1
   0   4  15 479.955  42.454   3
  -1  -4 -15 330.821  23.106   1
   1  -4  15 285.691  27.936   3
  -1   4 -15 254.633  23.544   1
   1   4  15 341.980  23.565   1
   1   4  15 291.634  27.737   3
   1   4  15 286.347  28.430   2
  -2  -4 -15 656.026  45.318   1
  -2   4 -15 586.222  45.980   1
   2   4  15 650.163  55.064   2
   2   4  15 579.450  55.013   3
  -3  -4 -15 222.867  15.475   1
  -3   4 -15 195.293  16.055   1
   3   4  15 149.762  19.186   3
   3   4  15 189.100  20.866   2
  -4  -4 -15 1.47898 3.23342   1
   4   4  15 -2.1730  5.9883   2
   4   4  15 -0.3438  4.0394   3
  -5  -4 -15 11.9217  4.1986   1
   5   4  15 13.6156  5.3643   3
   5   4  15 21.4253  8.0889   2
  -6  -4 -15 124.936  11.532   1
   6   4  15 105.439  16.560   2
   7   4  15 292.016  30.891   2
   7  -5 -15 1.09002 6.92146   1
  -7  -5  15 -1.1618  5.4439   1
  -7   5  15 5.47635 7.39824   1
   7   5 -15 5.30925 7.99405   1
   6  -5 -15 -7.5670  6.1350   1
  -6  -5  15 -1.9134  4.7228   1
   6   5 -15 3.96245 6.79031   1
  -6   5  15 1.33052 7.00564   1
  -5  -5  15 4.27658 4.17819   1
   5  -5 -15 0.29669 5.54549   1
   5   5 -15 6.16118 6.18474   1
  -5   5  15 -3.0105  5.6121   1
  -4  -5  15 890.424  63.913   1
   4  -5 -15 949.256  65.734   1
   4   5 -15 742.581  65.839   1
  -4   5  15 905.887  66.098   1
  -3  -5  15 52.1311  6.2890   1
   3  -5 -15 62.0049  8.4999   1
  -3  -5  15 51.1322  6.8218   4
   3   5 -15 48.5077  9.2581   1
  -3   5  15 58.7767  9.7253   1
  -3   5  15 65.0857  8.1012   3
  -2  -5  15 3.98697 3.62084   4
  -2  -5  15 3.33204 2.66677   1
   2  -5 -15 0.19426 4.16040   1
  -2   5  15 4.65771 3.75872   3
   2   5 -15 -0.5773  5.3222   1
  -2   5  15 1.04932 5.94062   1
  -2   5  15 1.88338 4.13832   2
  -1  -5  15 218.667  19.684   4
   1  -5 -15 224.492  18.880   1
   1  -5 -15 241.281  19.497   4
   1   5 -15 242.664  20.179   1
  -1   5  15 240.055  21.865   3
  -1   5  15 211.639  22.035   2
   0  -5 -15 -4.6677  3.2706   4
   0  -5 -15 -4.6960  3.3829   1
   0  -5  15 1.13337 3.57746   4
   0   5  15 -1.1679  4.8348   2
   0   5  15 -1.2271  3.0820   3
   0   5 -15 -0.6789  4.7895   1
  -1  -5 -15 8.59114 3.94688   1
   1   5  15 5.97314 3.83502   3
   1   5  15 10.9558  6.1501   2
  -1   5 -15 13.4994  5.2184   1
  -2  -5 -15 398.280  27.905   1
   2   5  15 376.278  34.709   2
  -2   5 -15 344.989  28.649   1
   2   5  15 341.437  33.859   3
  -3  -5 -15 36.2598  5.4167   1
   3   5  15 31.9179  6.8517   3
  -3   5 -15 38.2699  6.3306   1
   3   5  15 31.1233  8.7726   2
  -4  -5 -15 96.7374  9.1085   1
   4   5  15 75.9435 11.3065   3
   4   5  15 61.1456 12.6337   2
  -4   5 -15 87.4765  9.5276   1
  -5  -5 -15 -1.5701  3.8547   1
   5   5  15 2.95213 7.00956   2
   5   5  15 -4.0849  4.3197   3
  -6  -5 -15 41.0075  6.6054   1
   6   5  15 29.4190  9.8848   2
   6  -6 -15 -4.4633  6.4986   1
  -6  -6  15 1.78382 5.01183   1
  -6   6  15 3.22876 6.72935   1
   6   6 -15 1.78175 8.28203   1
   5  -6 -15 4.21965 6.62617   1
  -5  -6  15 -2.9707  4.3181   1
   5   6 -15 -9.2532  6.5163   1
  -5   6  15 11.2950  7.1335   1
  -4  -6  15 37.3558  6.8429   4
   4  -6 -15 48.8480  8.6079   1
  -4  -6  15 38.1627  5.9727   1
  -4   6  15 42.3668  9.0016   1
   4   6 -15 39.8417  9.2990   1
  -4   6  15 34.9128  7.0499   3
  -3  -6  15 -2.6564  3.7679   4
   3  -6 -15 -0.8654  5.0033   1
  -3  -6  15 1.61171 3.28542   1
   3   6 -15 -0.3394  6.3156   1
  -3   6  15 -5.7571  3.7672   3
   2  -6 -15 22.2938  5.8693   1
  -2  -6  15 28.7504  5.6158   4
  -2   6  15 25.5189  5.2509   3
   2   6 -15 23.6018  7.4043   1
  -1  -6  15 -4.5537  3.6197   4
   1  -6 -15 -1.3518  4.3454   1
   1   6 -15 3.01868 5.53479   1
  -1   6  15 -7.8939  3.2433   3
  -1   6  15 -0.2931  4.6982   2
   0  -6 -15 187.398  14.933   1
   0  -6  15 181.760  15.816   4
   0   6  15 152.263  16.690   3
   0   6  15 132.331  17.598   2
   0   6 -15 169.453  16.061   1
   1  -6  15 153.476  15.698   4
  -1  -6 -15 181.363  14.733   1
   1   6  15 162.507  17.122   3
   1   6  15 152.063  18.498   2
  -1   6 -15 172.517  15.911   1
  -2  -6 -15 82.4292  8.4929   1
  -2   6 -15 69.9228  9.4150   1
   2   6  15 56.5671  9.4518   3
   2   6  15 74.7984 12.0261   2
  -3  -6 -15 184.885  14.934   1
   3   6  15 151.625  18.578   3
  -3   6 -15 173.396  15.929   1
   3   6  15 171.678  20.065   2
  -4  -6 -15 -0.8645  4.1633   1
   4   6  15 -1.2351  7.2887   2
   4   6  15 -0.6774  4.9992   3
  -5  -6 -15 -5.4751  4.5513   1
   5   6  15 -1.1996  7.1829   2
  -5   7  15 5.38328 7.64376   1
  -4  -7  15 35.5766  5.7107   1
   4  -7 -15 35.6495  8.0785   1
   4   7 -15 24.9099  8.9596   1
  -4   7  15 19.2871  6.2490   3
   3  -7 -15 21.3235  6.2720   1
  -3  -7  15 17.1162  5.7635   4
   3   7 -15 20.8839  8.4215   1
  -3   7  15 12.4569  5.3881   3
  -2  -7  15 9.50047 4.76376   4
   2  -7 -15 16.8833  6.1181   1
  -2   7  15 10.3505  4.7111   3
   2   7 -15 17.8181  7.7044   1
  -1  -7  15 16.7336  5.7502   4
   1  -7 -15 28.3315  6.5371   1
   1   7 -15 23.9832  7.3700   1
  -1   7  15 19.9612  5.1596   3
   0  -7  15 118.256  13.356   4
   0  -7 -15 143.651  13.338   1
   0   7  15 125.325  14.461   3
   0   7 -15 129.611  14.306   1
   0   7  15 152.467  16.757   2
  -1  -7 -15 15.5342  5.3113   1
   1  -7  15 17.0865  5.3681   4
  -1   7 -15 13.0684  6.3985   1
   1   7  15 12.0389  5.2135   3
   1   7  15 23.1855  7.9106   2
  -2  -7 -15 0.76158 4.20094   1
   2   7  15 -1.2386  6.9093   2
  -2   7 -15 2.11616 5.36167   1
  -3  -7 -15 48.6119  7.2697   1
  -3   7 -15 40.7373  8.4327   1
   3   7  15 60.3750 11.7616   2
  -4  -7 -15 29.3043  5.8404   1
   4   7  15 26.8332  9.8741   2
   1  -8 -15 10.8058  5.8948   1
   1   8 -15 -14.214   5.987   1
   0  -8 -15 8.83649 5.84465   1
   0   8 -15 5.84456 6.28267   1
  -9   0  16 13.0029  7.6215   1
   9   0 -16 14.6266  8.4135   1
   8   0 -16 4.76210 6.25077   1
  -8   0  16 11.9268  6.6484   1
  -7   0  16 99.1703 12.2489   1
   7   0 -16 108.850  12.940   1
   6   0 -16 702.642  53.395   1
  -6   0  16 694.861  52.763   1
  -5   0  16 20.0882  6.5974   1
   5   0 -16 40.9131  7.6476   1
  -4   0  16 2017.64  148.26   1
   4   0 -16 2097.03  148.93   1
  -3   0  16 277.491  24.033   3
   3   0 -16 278.190  21.633   1
  -3   0  16 230.249  20.958   1
  -2   0  16 513.585  43.820   3
   2   0 -16 490.087  37.439   1
  -2   0  16 487.350  36.830   1
   1   0 -16 193.497  16.107   1
  -1   0  16 207.753  18.600   3
  -1   0  16 196.089  15.009   1
   0   0 -16 670.995  48.506   1
   0   0  16 658.376  58.227   3
  -1   0 -16 1468.67  102.89   4
   1   0  16 1216.52  114.38   3
  -1   0 -16 1265.53   94.76   1
   2   0  16 4627.80  362.09   2
   2   0  16 3972.81  372.40   3
  -2   0 -16 4425.28  309.31   1
   3   0  16 241.939  25.134   2
   3   0  16 293.862  25.981   3
   4   0  16 288.496  25.148   2
   4   0  16 233.348  25.233   3
   5   0  16 1139.83  111.64   3
   5   0  16 1406.32  108.68   2
   6   0  16 271.838  26.751   2
   7   0  16 12.1439  6.9775   2
   8   0  16 7.11003 7.14437   2
  -9  -1  16 18.5929  7.6088   1
   9  -1 -16 3.78645 7.21193   1
  -9   1  16 2.42203 7.20680   1
   9   1 -16 8.54750 8.16747   1
   8  -1 -16 99.3087 13.0333   1
  -8  -1  16 102.264  12.663   1
   8   1 -16 100.862  13.625   1
  -8   1  16 102.400  13.052   1
  -7  -1  16 17.8948  6.3919   1
   7  -1 -16 19.5689  7.1473   1
  -7   1  16 9.41778 6.23902   1
   7   1 -16 14.0741  6.7132   1
   6  -1 -16 195.631  20.385   1
  -6  -1  16 271.554  20.768   1
  -6   1  16 255.948  20.863   1
   6   1 -16 210.104  20.855   1
   5  -1 -16 1322.42  100.20   1
  -5  -1  16 1371.12   99.64   1
  -5   1  16 1352.70   99.95   1
   5   1 -16 1423.55  100.57   1
   4  -1 -16 5.54664 4.84356   1
  -4  -1  16 -4.3215  4.3754   1
  -4  -1  16 8.36318 3.31468   3
   4   1 -16 -11.568   4.389   1
  -4   1  16 7.52811 4.96370   1
  -3  -1  16 351.205  27.401   1
  -3  -1  16 364.988  32.053   3
   3  -1 -16 374.343  28.224   1
  -3   1  16 358.460  32.289   3
  -3   1  16 353.899  27.947   1
   3   1 -16 352.176  28.336   1
   2  -1 -16 1535.43  119.01   1
  -2  -1  16 1714.16  141.92   3
  -2  -1  16 1542.42  118.25   1
   2   1 -16 1587.41  119.26   1
  -2   1  16 1748.04  142.10   3
  -2   1  16 1763.73  118.82   1
  -1  -1  16 1149.50   96.22   3
  -1  -1  16 978.796  79.444   1
   1  -1 -16 1160.33   80.66   1
   1   1 -16 1176.03   80.85   1
  -1   1  16 1137.29   96.25   3
  -1   1  16 1094.57   80.00   1
   0  -1 -16 115.335   9.655   1
   0  -1  16 90.3229 11.0946   3
   0   1 -16 108.543   9.822   1
   0   1  16 126.149  11.453   3
   1  -1  16 441.763  38.096   3
  -1  -1 -16 423.901  30.943   1
   1   1  16 395.564  37.342   2
  -1   1 -16 427.604  31.108   1
   1   1  16 412.816  37.776   3
   2  -1  16 457.231  43.841   3
  -2  -1 -16 496.636  35.290   1
   2   1  16 493.449  43.088   2
   2   1  16 447.766  43.600   3
  -2   1 -16 523.590  38.807   4
   3  -1  16 263.520  27.234   3
  -3  -1 -16 311.219  20.917   1
   3   1  16 270.203  27.190   3
   3   1  16 288.160  27.140   2
  -3   1 -16 277.262  23.580   4
   4  -1  16 140.855  16.412   3
   4   1  16 145.125  16.558   3
   4   1  16 172.679  17.076   2
   5  -1  16 10.1390  5.6667   2
   5   1  16 4.12895 6.28019   2
   5   1  16 7.17499 4.62868   3
   6  -1  16 4.48048 5.15499   2
   6   1  16 9.06966 6.87610   2
   7  -1  16 7.93271 6.04975   2
   7   1  16 6.91329 6.86581   2
   8  -1  16 68.4523 11.5900   2
   8   1  16 83.9870 13.4806   2
   9  -2 -16 -4.0921  6.7148   1
  -9  -2  16 3.35675 6.59672   1
   9   2 -16 4.08549 7.92905   1
  -9   2  16 -3.1504  7.3410   1
   8  -2 -16 10.6184  7.0825   1
  -8  -2  16 21.3866  6.7933   1
  -8   2  16 10.7739  7.3928   1
   8   2 -16 16.7901  7.7539   1
  -7  -2  16 23.8614  6.5247   1
   7  -2 -16 27.2684  7.8763   1
  -7   2  16 31.8252  7.7244   1
   7   2 -16 19.2822  7.5653   1
  -6  -2  16 44.4983  7.7970   1
   6  -2 -16 51.6755  8.6709   1
  -6   2  16 52.4995  8.8802   1
   6   2 -16 47.1580  8.9427   1
  -5  -2  16 2.23209 3.49355   3
  -5  -2  16 2.43935 4.80921   1
   5  -2 -16 2.89341 5.07014   1
  -5   2  16 10.9445  6.1200   1
   5   2 -16 12.8806  6.3167   1
  -4  -2  16 72.0155  8.9407   1
   4  -2 -16 85.7952 10.1234   1
  -4  -2  16 93.2571  9.3845   3
  -4   2  16 92.0829 10.4779   1
   4   2 -16 63.4355 10.0472   1
  -3  -2  16 16.2966  3.1087   4
  -3  -2  16 19.2103  3.6387   3
   3  -2 -16 30.6397  5.7948   1
  -3  -2  16 22.5930  4.4298   1
  -3   2  16 21.8117  5.5629   1
   3   2 -16 19.4193  5.8398   1
  -3   2  16 17.5531  4.3609   3
  -2  -2  16 30.2115  4.5862   3
   2  -2 -16 30.0491  5.4153   1
  -2  -2  16 41.4992  4.2606   4
  -2  -2  16 29.6843  4.2550   1
  -2   2  16 39.2299  5.3925   3
  -2   2  16 47.3539  6.0645   1
   2   2 -16 22.2621  5.9707   1
   1  -2 -16 264.952  20.386   1
  -1  -2  16 233.333  18.927   1
  -1  -2  16 272.237  23.838   3
  -1   2  16 267.884  23.846   3
  -1   2  16 264.976  20.206   1
   1   2 -16 274.075  20.907   1
   0  -2 -16 12.5870  3.3274   1
   0  -2  16 10.9471  3.3051   3
   0   2  16 13.5640  4.5538   2
   0   2  16 6.86237 2.99313   3
   0   2 -16 8.37376 3.80343   1
  -1  -2 -16 395.279  28.001   1
   1  -2  16 334.919  34.207   3
   1   2  16 389.938  34.065   2
  -1   2 -16 396.350  28.295   1
   1   2  16 360.240  33.999   3
   2  -2  16 18.1948  4.8696   3
  -2  -2 -16 26.7476  3.5482   1
  -2   2 -16 24.6292  4.0835   1
  -2   2 -16 30.4525  4.4282   4
   2   2  16 17.3198  4.5151   3
   2   2  16 21.6529  6.5259   2
   3  -2  16 69.1904 10.0094   3
  -3  -2 -16 91.1252  6.9356   1
   3   2  16 66.1593 10.9294   2
   3   2  16 56.7513  9.1762   3
  -4  -2 -16 98.4671  8.0803   1
   4   2  16 75.4677 11.4769   3
   4   2  16 100.656  13.567   2
   5   2  16 150.880  18.353   3
   5   2  16 200.770  20.199   2
   6   2  16 108.986  15.655   2
   7   2  16 4.91969 7.22070   2
   8   2  16 105.274  16.687   2
  -8  -3  16 -4.9408  5.7466   1
   8  -3 -16 1.15056 6.63850   1
  -8   3  16 2.97648 6.92706   1
   8   3 -16 8.64911 7.76790   1
   7  -3 -16 10.6413  6.6695   1
  -7  -3  16 11.7383  5.8112   1
   7   3 -16 6.22402 6.80069   1
  -7   3  16 12.9212  6.8121   1
  -6  -3  16 -1.3683  3.6039   3
  -6  -3  16 7.81459 5.34420   1
   6  -3 -16 14.4174  6.2080   1
  -6   3  16 11.7811  6.4075   1
   6   3 -16 12.2612  6.4954   1
  -5  -3  16 43.9004  6.0998   3
  -5  -3  16 44.3569  7.2837   1
   5  -3 -16 50.7611  8.6531   1
  -5   3  16 43.1947  8.4694   1
   5   3 -16 46.9269  9.1474   1
  -4  -3  16 158.822  15.554   3
   4  -3 -16 182.032  15.790   1
  -4  -3  16 150.080  14.449   1
   4   3 -16 171.317  16.392   1
  -4   3  16 158.678  15.907   1
   3  -3 -16 5.59888 4.23585   1
  -3  -3  16 3.37095 3.07894   4
  -3  -3  16 8.66335 2.83115   3
  -3  -3  16 2.65100 3.29673   1
  -3   3  16 5.47757 5.04569   1
   3   3 -16 1.45686 5.29112   1
  -3   3  16 4.53843 3.82296   3
   2  -3 -16 200.916  16.463   1
  -2  -3  16 193.360  16.241   4
  -2  -3  16 209.650  18.276   3
  -2  -3  16 179.392  14.924   1
  -2   3  16 191.163  16.929   1
  -2   3  16 206.444  18.705   3
   2   3 -16 171.291  16.981   1
  -1  -3  16 3.81649 2.58332   4
  -1  -3  16 2.17738 1.57056   1
  -1  -3  16 1.55792 2.65500   3
   1  -3 -16 5.89916 3.68259   1
   1  -3 -16 1.37449 1.77873   4
  -1   3  16 0.90496 3.81321   2
  -1   3  16 -0.7691  3.8529   1
   1   3 -16 6.59262 4.27111   1
  -1   3  16 2.25643 2.78265   3
   0  -3  16 5.65547 3.24074   3
   0  -3 -16 7.90310 3.55228   1
   0  -3 -16 6.08669 2.45228   4
   0   3  16 6.54355 3.26406   3
   0   3  16 12.3590  3.7472   1
   0   3 -16 7.74191 4.00962   1
   0   3  16 10.4701  4.7889   2
  -1  -3 -16 792.599  58.043   1
   1  -3  16 776.155  70.449   3
  -1   3 -16 829.079  58.602   1
   1   3  16 765.029  70.063   3
   1   3  16 834.800  69.128   2
  -2  -3 -16 485.838  35.817   1
  -2   3 -16 528.845  36.440   1
   2   3  16 433.167  43.783   3
   2   3  16 503.958  44.072   2
  -3  -3 -16 309.213  20.728   1
   3   3  16 257.323  26.745   2
   3   3  16 210.727  25.801   3
  -3   3 -16 295.040  21.215   1
  -4  -3 -16 84.6494  7.6472   1
   4   3  16 81.1766 12.4618   2
   4   3  16 62.6165 10.1560   3
  -5  -3 -16 20.0939  4.0887   1
   5   3  16 22.0859  8.2994   2
   5   3  16 10.8181  5.5111   3
   6   3  16 -1.0270  7.3184   2
   7   3  16 13.8480  9.2006   2
   8   3  16 45.4094 12.5245   2
   8  -4 -16 70.6164 11.6051   1
  -8  -4  16 58.6005  9.8932   1
  -8   4  16 54.7111 11.2643   1
   8   4 -16 72.3960 12.8750   1
   7  -4 -16 3.60280 6.56401   1
  -7  -4  16 -4.4747  5.1751   1
   7   4 -16 11.2967  7.6306   1
  -7   4  16 -2.2418  6.5534   1
  -6  -4  16 81.4495 10.0784   1
   6  -4 -16 80.8264 11.6827   1
   6   4 -16 92.5034 12.5099   1
  -6   4  16 86.4767 12.1514   1
  -5  -4  16 0.95582 4.53502   1
   5  -4 -16 -4.6936  5.2590   1
   5   4 -16 5.00863 6.20686   1
  -5   4  16 1.03149 6.25638   1
   4  -4 -16 94.6789 11.9214   1
  -4  -4  16 103.284  10.644   1
   4   4 -16 136.738  13.777   1
  -4   4  16 100.482  12.701   1
  -3  -4  16 66.6631  7.9719   1
  -3  -4  16 83.8758  8.9911   3
   3  -4 -16 90.4003  9.8829   1
  -3  -4  16 76.2243  8.1867   4
  -3   4  16 76.7042 10.3711   1
  -3   4  16 68.1855  9.7026   3
   3   4 -16 81.2455 10.7192   1
  -2  -4  16 195.557  17.082   3
  -2  -4  16 154.685  13.576   1
   2  -4 -16 135.459  15.042   1
  -2  -4  16 164.730  14.990   4
  -2   4  16 185.612  17.277   3
  -2   4  16 178.679  16.477   1
   2   4 -16 184.825  16.519   1
  -2   4  16 205.993  17.466   2
  -1  -4  16 183.750  15.587   4
  -1  -4  16 155.864  17.279   3
   1  -4 -16 172.598  15.091   1
  -1   4  16 204.217  16.291   1
   1   4 -16 164.682  15.933   1
  -1   4  16 181.157  17.949   2
  -1   4  16 183.373  17.381   3
   0  -4 -16 128.937  12.713   1
   0  -4 -16 169.804  12.771   4
   0  -4  16 127.070  13.072   4
   0  -4  16 122.850  14.930   3
   0   4 -16 135.671  13.552   1
   0   4  16 156.806  16.032   2
   0   4  16 173.481  13.723   1
   0   4  16 148.238  14.845   3
  -1  -4 -16 43.0280  5.7711   1
   1  -4  16 40.0651  6.7197   3
   1   4  16 47.8431  8.6273   2
  -1   4 -16 52.4340  7.0481   1
   1   4  16 37.0558  6.5709   3
  -2  -4 -16 824.147  56.725   1
   2   4  16 708.208  68.688   3
  -2   4 -16 795.351  57.459   1
  -3  -4 -16 103.806   8.594   1
   3   4  16 98.6152 13.6913   2
  -3   4 -16 92.3743  9.4995   1
   3   4  16 64.0669 10.5346   3
  -4  -4 -16 63.4589  6.5242   1
   4   4  16 45.7262  8.6868   3
   4   4  16 46.6987 10.2591   2
  -5  -4 -16 4.90916 3.87969   1
   5   4  16 4.97926 7.06240   2
   5   4  16 -0.8234  4.3502   3
   6   4  16 89.4293 15.1355   2
   7   4  16 14.5828  9.6134   2
  -7  -5  16 -9.0104  5.0157   1
   7  -5 -16 2.18180 7.01778   1
  -7   5  16 0.57812 6.96484   1
   7   5 -16 5.93622 7.75025   1
  -6  -5  16 9.78069 5.61615   1
   6  -5 -16 12.4584  7.5341   1
   6   5 -16 26.7400  8.1741   1
  -6   5  16 20.3305  8.0368   1
  -5  -5  16 99.8318 10.7578   1
   5  -5 -16 108.969  13.272   1
   5   5 -16 97.6588 13.3293   1
  -5   5  16 83.9589 12.6940   1
  -4  -5  16 -4.8554  4.0783   4
   4  -5 -16 -2.3899  5.0349   1
  -4  -5  16 5.88106 3.99747   1
  -4   5  16 -2.1644  4.6427   3
  -4   5  16 13.3692  6.9470   1
   4   5 -16 0.65434 6.32573   1
  -3  -5  16 29.8418  5.4024   4
   3  -5 -16 42.4693  7.3755   1
  -3  -5  16 36.6130  5.1210   1
   3   5 -16 28.3746  7.8019   1
  -3   5  16 37.1055  6.3659   3
  -3   5  16 39.9349  8.4563   1
  -2  -5  16 0.16173 3.45730   4
   2  -5 -16 3.30764 4.57835   1
  -2   5  16 1.29533 3.96244   2
  -2   5  16 -2.1196  3.4902   3
  -2   5  16 -2.3695  5.8865   1
   2   5 -16 -7.3585  4.9582   1
   1  -5 -16 4.58356 3.97160   1
  -1  -5  16 0.21624 3.55742   4
  -1   5  16 -1.8140  3.2370   3
  -1   5  16 -2.7821  5.5626   1
   1   5 -16 12.7065  5.6572   1
  -1   5  16 6.42486 4.91422   2
   0  -5  16 3.13199 3.79356   4
   0  -5 -16 -3.7592  3.8071   1
   0   5 -16 -0.1660  4.9216   1
   0   5  16 0.88342 5.14737   2
   0   5  16 -4.1255  5.1602   1
   0   5  16 -3.0384  3.1138   3
  -1  -5 -16 4.72746 3.82352   1
  -1   5 -16 1.64932 4.88538   1
   1   5  16 1.30585 3.67583   3
   1   5  16 1.10650 5.51257   2
  -2  -5 -16 22.5075  4.6665   1
   2   5  16 30.0715  8.2612   2
  -2   5 -16 27.9676  5.9835   1
   2   5  16 23.6910  5.7920   3
  -3  -5 -16 2.00136 3.64058   1
  -3   5 -16 1.90911 4.51887   1
   3   5  16 7.83717 6.89910   2
   3   5  16 10.5190  4.8410   3
  -4  -5 -16 27.4150  4.7767   1
   4   5  16 14.7891  8.1164   2
  -5  -5 -16 -7.2004  3.9599   1
   5   5  16 -0.3845  6.9200   2
   5   5  16 -3.4724  4.5613   3
  -6  -5 -16 -4.2986  4.4205   1
   6   5  16 0.47428 7.41850   2
  -6  -6  16 -0.8150  5.0928   1
   6  -6 -16 2.16664 6.87408   1
   6   6 -16 0.32302 7.46898   1
  -6   6  16 3.59037 7.57777   1
  -5  -6  16 -5.1930  4.1411   1
   5  -6 -16 -2.4172  6.2926   1
   5   6 -16 1.79611 7.18387   1
  -5   6  16 4.93415 6.85691   1
  -4  -6  16 6.07092 4.04514   1
   4  -6 -16 4.87600 6.03545   1
  -4   6  16 -6.2010  4.6131   3
   4   6 -16 8.83949 7.32893   1
  -4   6  16 6.65735 7.11104   1
  -3  -6  16 11.9102  4.9697   4
   3  -6 -16 21.0814  6.1550   1
  -3   6  16 12.2908  5.1217   3
   3   6 -16 24.7087  8.2533   1
  -3   6  16 12.1621  7.2168   1
  -2  -6  16 -1.8812  4.0022   4
   2  -6 -16 1.12222 4.89970   1
  -2   6  16 -1.1403  3.8213   3
   2   6 -16 -3.4810  6.0422   1
   1  -6 -16 73.7029  9.0412   1
  -1  -6  16 76.8010  9.1174   4
   1   6 -16 57.1761  9.7810   1
  -1   6  16 61.8250  8.8920   3
  -1   6  16 82.1247 10.5707   2
   0  -6  16 90.1694 10.5974   4
   0  -6 -16 103.641  10.643   1
   0   6 -16 79.9045 11.3131   1
   0   6  16 106.787  13.341   2
   0   6  16 91.1550 11.3774   3
  -1  -6 -16 25.0703  5.4373   1
   1   6  16 29.5554  8.5051   2
  -1   6 -16 20.9012  6.6475   1
   1   6  16 20.7745  5.5834   3
  -2  -6 -16 3.37553 4.03560   1
   2   6  16 -3.0811  6.1212   2
  -2   6 -16 5.27378 5.39963   1
   2   6  16 5.17795 4.61913   3
  -3  -6 -16 17.0650  4.8871   1
   3   6  16 9.77920 5.43929   3
  -3   6 -16 6.01607 5.26335   1
   3   6  16 9.19660 7.74419   2
  -4  -6 -16 4.83319 4.56889   1
   4   6  16 3.95020 5.45431   3
   4   6  16 -5.5226  6.8837   2
  -5  -6 -16 11.4462  5.1301   1
   5   6  16 -6.4134  7.2555   2
   4  -7 -16 5.58664 6.63845   1
   4   7 -16 4.19418 7.52203   1
  -4   7  16 -7.9239  4.5134   3
  -4   7  16 -0.5323  7.2819   1
   3  -7 -16 8.43280 6.02219   1
  -3   7  16 -6.3575  4.3304   3
   3   7 -16 1.45145 6.99358   1
   2  -7 -16 60.1738  8.9555   1
  -2  -7  16 52.1871  7.8156   4
  -2   7  16 45.4036  7.5658   3
   2   7 -16 59.2971 10.4119   1
   1  -7 -16 -4.7138  4.8536   1
  -1  -7  16 -2.7556  4.6424   4
   1   7 -16 4.67051 6.00119   1
  -1   7  16 0.17242 3.95140   3
   0  -7 -16 13.1012  5.8015   1
   0  -7  16 14.0296  5.5614   4
   0   7  16 12.4955  5.1387   3
   0   7  16 22.1177  7.7278   2
   0   7 -16 18.0403  7.0899   1
  -1  -7 -16 76.2759  9.0045   1
   1   7  16 87.6312 12.5010   2
   1   7  16 46.0017  8.7723   3
  -1   7 -16 63.2405  9.9151   1
  -2  -7 -16 15.3128  5.4162   1
   2   7  16 9.64216 7.49352   2
  -2   7 -16 3.97589 6.09526   1
  -3  -7 -16 25.5296  6.0644   1
   3   7  16 8.80578 8.04271   2
  -3   7 -16 26.1125  7.3522   1
  -9   0  17 -3.9305  6.7692   1
   9   0 -17 -9.1839  6.7082   1
  -8   0  17 3.12240 6.24851   1
   8   0 -17 -1.7678  5.9801   1
   7   0 -17 -3.6251  5.6904   1
  -7   0  17 5.11542 5.61256   1
  -6   0  17 6.98003 5.45311   1
   6   0 -17 5.64668 5.76130   1
  -5   0  17 -5.2121  4.7028   1
   5   0 -17 -9.0163  4.6177   1
   4   0 -17 0.78134 4.60135   1
  -4   0  17 -7.8967  4.0448   1
  -4   0  17 -3.9261  3.0329   3
   3   0 -17 1.24487 4.20683   1
  -3   0  17 0.25743 3.91392   1
  -3   0  17 3.46479 2.94239   3
  -2   0  17 -1.2977  3.0930   1
  -2   0  17 0.74211 2.49594   3
   2   0 -17 -2.7352  3.8845   1
   1   0 -17 -3.7466  3.0549   1
  -1   0  17 -0.2016  1.7221   1
  -1   0  17 0.20438 2.29085   3
   0   0 -17 -2.0242  2.5732   1
   0   0  17 1.57807 2.46735   3
  -1   0 -17 -2.6368  2.4243   1
  -1   0 -17 -2.1177  1.7848   4
   1   0  17 -4.0030  2.5962   3
  -2   0 -17 1.01018 2.36833   1
   2   0  17 8.36868 3.68021   3
   3   0  17 2.26711 3.58592   3
   3   0  17 2.31998 4.82919   2
   4   0  17 -4.7940  3.4894   3
   4   0  17 -3.5863  4.9283   2
   5   0  17 2.40664 4.15588   3
   5   0  17 1.27593 5.64345   2
   6   0  17 2.34466 5.55929   2
   7   0  17 -2.5604  5.8943   2
   8   0  17 1.38269 7.14724   2
   9  -1 -17 6.04444 7.63465   1
  -9  -1  17 10.2527  7.6637   1
   9   1 -17 8.37398 8.26581   1
  -9   1  17 17.3125  7.4821   1
  -8  -1  17 -0.1487  5.9244   1
   8  -1 -17 -1.4096  6.1303   1
  -8   1  17 3.56477 6.38971   1
   8   1 -17 -2.7959  6.5815   1
  -7  -1  17 16.8969  6.4872   1
   7  -1 -17 30.2035  7.9539   1
   7   1 -17 24.9367  7.4584   1
  -7   1  17 25.3719  7.3772   1
  -6  -1  17 17.6864  6.1689   1
   6  -1 -17 14.4639  6.2318   1
  -6   1  17 17.9469  6.4930   1
   6   1 -17 11.7807  6.2620   1
   5  -1 -17 39.1151  8.0008   1
  -5  -1  17 38.1156  7.0290   1
   5   1 -17 50.8369  8.3854   1
  -5   1  17 51.3797  8.2883   1
  -4  -1  17 446.912  34.415   1
   4  -1 -17 458.342  35.101   1
  -4  -1  17 447.684  39.939   3
   4   1 -17 496.428  35.433   1
  -4   1  17 430.473  40.197   3
  -4   1  17 431.159  34.740   1
  -3  -1  17 122.761  12.075   3
   3  -1 -17 123.425  12.029   1
  -3  -1  17 121.041  11.211   1
   3   1 -17 125.335  12.283   1
  -3   1  17 115.053  12.378   3
  -3   1  17 104.957  11.679   1
   2  -1 -17 88.0000  9.3300   1
  -2  -1  17 81.8927  7.9064   1
  -2  -1  17 87.9988  9.0960   3
  -2   1  17 85.6534  8.9480   1
   2   1 -17 69.3029  8.8759   1
  -2   1  17 72.6088  9.0368   3
  -1  -1  17 42.6806  6.0086   3
   1  -1 -17 52.2725  6.2724   1
  -1   1  17 46.4111  6.2410   3
   1   1 -17 52.4007  6.5189   1
  -1   1  17 49.8258  5.0816   1
   0  -1 -17 681.154  48.325   1
   0  -1  17 657.768  58.068   3
   0   1 -17 640.851  48.386   1
   0   1  17 659.702  57.992   3
   1  -1  17 31.1141  5.5344   3
  -1  -1 -17 31.4884  4.2855   1
   1   1  17 23.5689  5.0086   3
  -1   1 -17 31.9946  4.3775   1
  -1   1 -17 32.3009  4.0984   4
   1   1  17 34.0667  6.5451   2
  -2  -1 -17 638.492  50.088   1
   2  -1  17 692.042  61.751   3
  -2   1 -17 762.828  50.222   1
   2   1  17 702.914  60.323   2
   2   1  17 670.385  61.527   3
   3  -1  17 812.088  71.471   3
  -3  -1 -17 838.088  57.673   1
   3   1  17 725.285  71.049   3
   3   1  17 825.785  69.529   2
   4  -1  17 10.4726  4.7380   3
   4   1  17 5.65902 5.80724   2
   4   1  17 4.45195 4.39199   3
   5   1  17 22.9078  6.2988   3
   5   1  17 52.3459  9.2840   2
   6  -1  17 4.98790 5.62283   2
   6   1  17 8.13315 6.70017   2
   7  -1  17 6.82212 6.19441   2
   7   1  17 -0.6416  6.5636   2
   8  -1  17 -4.4949  6.3119   2
   8   1  17 9.56364 8.22813   2
   8  -2 -17 8.93630 7.04567   1
  -8  -2  17 6.37706 6.50817   1
  -8   2  17 12.9919  7.4499   1
   8   2 -17 13.9598  7.9281   1
   7  -2 -17 53.8122  9.4666   1
  -7  -2  17 45.9823  8.3852   1
  -7   2  17 38.8417  8.9006   1
   7   2 -17 57.1079 10.0496   1
   6  -2 -17 8.37039 6.06788   1
  -6  -2  17 7.20273 5.47674   1
   6   2 -17 11.9511  6.4949   1
  -6   2  17 14.9639  6.7021   1
  -5  -2  17 744.463  57.347   1
  -5  -2  17 796.563  67.487   3
   5  -2 -17 729.921  58.149   1
  -5   2  17 742.870  58.179   1
   5   2 -17 851.964  59.062   1
  -4  -2  17 172.636  15.104   1
   4  -2 -17 157.201  15.942   1
  -4  -2  17 176.042  16.533   3
   4   2 -17 155.294  16.254   1
  -4   2  17 188.999  16.501   1
  -3  -2  17 247.700  20.340   1
  -3  -2  17 234.538  23.458   3
   3  -2 -17 281.641  21.557   1
  -3   2  17 282.297  21.585   1
  -3   2  17 263.937  24.087   3
   3   2 -17 258.309  22.056   1
  -2  -2  17 463.104  42.942   4
  -2  -2  17 555.961  39.882   1
   2  -2 -17 544.573  41.186   1
  -2  -2  17 600.189  48.278   3
   2   2 -17 497.622  41.453   1
  -2   2  17 592.135  48.523   3
  -2   2  17 596.554  41.132   1
   1  -2 -17 -3.0058  3.1219   1
  -1  -2  17 0.69239 2.49127   3
   1   2 -17 -8.0850  3.8614   1
  -1   2  17 -2.3278  2.3985   3
  -1   2  17 -0.9884  3.0662   1
   0  -2 -17 34.9216  4.9953   1
   0  -2  17 27.2549  5.1319   3
   0   2  17 22.1172  4.8087   3
   0   2  17 38.8212  6.9080   2
   0   2 -17 41.8732  5.4759   1
  -1  -2 -17 2417.27  166.10   1
   1  -2  17 2087.68  199.93   3
  -1   2 -17 2273.66  166.29   1
   1   2  17 2506.09  194.90   2
   2  -2  17 980.675  90.375   3
  -2  -2 -17 1019.41   74.12   1
   2   2  17 945.863  90.031   3
  -2   2 -17 1101.37   74.39   1
   2   2  17 1097.62   88.33   2
   3  -2  17 190.175  22.773   3
  -3  -2 -17 259.225  17.674   1
   3   2  17 218.864  23.030   3
   3   2  17 253.864  23.539   2
   4   2  17 260.789  25.320   2
   4   2  17 240.662  24.857   3
   5   2  17 178.014  17.811   2
   5   2  17 113.487  15.591   3
   6   2  17 6.84215 7.15218   2
   7   2  17 7.80164 8.09618   2
   8   2  17 38.5001 11.1977   2
   8  -3 -17 14.7787  7.6349   1
  -8  -3  17 2.47471 5.63073   1
  -8   3  17 0.75304 7.09002   1
   8   3 -17 2.76288 7.74515   1
  -7  -3  17 50.5855  8.8891   1
   7  -3 -17 71.3348 10.9792   1
   7   3 -17 60.5013 10.9389   1
  -7   3  17 62.5635 10.3894   1
  -6  -3  17 24.7627  5.3907   3
   6  -3 -17 74.1597  9.7438   1
  -6  -3  17 34.9756  6.8047   1
  -6   3  17 31.4972  7.9806   1
   6   3 -17 33.1019  8.3044   1
   5  -3 -17 240.751  22.459   1
  -5  -3  17 267.061  23.921   3
  -5  -3  17 254.049  21.461   1
  -5   3  17 260.387  22.965   1
   5   3 -17 266.586  23.202   1
  -4  -3  17 474.480  40.119   3
   4  -3 -17 480.371  35.747   1
  -4  -3  17 446.144  34.281   1
   4   3 -17 469.611  36.178   1
  -4   3  17 471.262  35.885   1
  -4   3  17 390.528  40.598   3
  -3  -3  17 356.683  27.297   4
   3  -3 -17 355.318  27.243   1
  -3  -3  17 346.888  30.402   3
  -3  -3  17 317.200  25.580   1
   3   3 -17 328.094  27.655   1
  -3   3  17 317.480  30.901   3
  -3   3  17 340.676  27.414   1
   2  -3 -17 13.3366  4.6363   1
  -2  -3  17 14.4274  3.3771   4
  -2  -3  17 15.4240  3.7107   3
  -2  -3  17 13.8936  2.8708   1
   2   3 -17 15.2831  5.7537   1
  -2   3  17 13.1711  4.0537   3
  -2   3  17 22.7740  5.4479   1
   1  -3 -17 279.656  24.394   1
  -1  -3  17 317.089  28.795   3
  -1   3  17 317.135  28.726   3
   1   3 -17 328.178  25.096   1
  -1   3  17 314.526  24.549   1
  -1   3  17 326.143  28.732   2
   0  -3  17 516.294  52.509   3
   0  -3 -17 597.623  43.774   1
   0   3  17 603.358  52.474   3
   0   3 -17 646.648  44.377   1
   0   3  17 601.896  51.763   2
   1  -3  17 86.0887 10.6207   3
  -1  -3 -17 80.4456  8.2569   1
   1   3  17 74.5449 10.8002   2
  -1   3 -17 77.6995  8.7271   1
   1   3  17 76.2561  9.8482   3
  -2  -3 -17 352.863  26.278   1
   2  -3  17 332.527  32.715   3
   2   3  17 346.944  32.803   2
   2   3  17 304.468  32.271   3
  -2   3 -17 410.568  27.026   1
  -3  -3 -17 337.635  23.179   1
   3  -3  17 304.679  29.647   3
   3   3  17 249.880  28.987   3
   3   3  17 333.690  29.972   2
  -4  -3 -17 -0.6651  2.8349   1
   4   3  17 -3.5073  3.7942   3
   4   3  17 -4.9189  5.8410   2
   5   3  17 -2.9216  4.2919   3
   5   3  17 -0.8406  6.2156   2
   6   3  17 4.08609 6.86927   2
   7   3  17 17.8072  8.3960   2
   7  -4 -17 4.82458 6.81770   1
  -7  -4  17 -0.9107  5.5363   1
  -7   4  17 -4.8510  6.7041   1
   7   4 -17 -0.5806  7.3913   1
  -6  -4  17 13.6760  5.5083   1
   6  -4 -17 10.4157  7.1352   1
   6   4 -17 20.6921  7.6376   1
  -6   4  17 11.7196  7.2684   1
  -5  -4  17 23.3977  5.6927   1
   5  -4 -17 15.4563  6.9491   1
  -5   4  17 27.4769  8.0621   1
   5   4 -17 24.3788  7.8033   1
   4  -4 -17 0.63988 5.53192   1
  -4  -4  17 6.02339 3.81400   1
  -4   4  17 2.43520 6.32559   1
   4   4 -17 5.01080 6.24972   1
  -4   4  17 -7.6270  4.1669   3
  -3  -4  17 241.705  19.565   1
  -3  -4  17 242.881  21.044   4
  -3  -4  17 263.972  23.525   3
   3  -4 -17 260.886  21.451   1
  -3   4  17 262.420  22.264   1
   3   4 -17 243.874  22.320   1
  -3   4  17 257.942  24.127   3
  -2  -4  17 245.692  21.122   4
  -2  -4  17 259.667  23.687   3
   2  -4 -17 252.353  20.908   1
  -2   4  17 265.022  21.708   1
   2   4 -17 230.457  21.672   1
  -2   4  17 259.176  23.861   3
  -1  -4  17 6.18523 3.62108   3
  -1  -4  17 12.8505  3.9623   4
   1  -4 -17 15.0002  4.5406   1
  -1   4  17 9.72335 5.30752   1
  -1   4  17 15.2637  4.2469   3
  -1   4  17 9.92917 5.00409   2
   1   4 -17 11.5979  5.5759   1
   0  -4 -17 77.4634  9.2318   1
   0  -4  17 85.0259 10.7945   3
   0   4  17 99.0193 11.9710   2
   0   4 -17 90.5067 10.2494   1
   0   4  17 91.8310 10.5094   3
   1  -4  17 25.2387  5.4925   3
  -1  -4 -17 31.0244  5.0597   1
   1   4  17 32.3599  7.6641   2
  -1   4 -17 27.7806  5.7026   1
   1   4  17 22.4627  5.3663   3
  -2  -4 -17 7.12419 3.47902   1
   2   4  17 12.4285  6.3418   2
  -2   4 -17 4.22105 4.47247   1
   2   4  17 4.66128 3.97818   3
  -3  -4 -17 51.0839  5.5477   1
   3   4  17 26.8748  6.5578   3
   3   4  17 36.2858  8.9611   2
  -4  -4 -17 16.3245  3.7900   1
   4   4  17 10.2463  5.2922   3
   4   4  17 9.39912 7.60877   2
  -5  -4 -17 19.4412  4.6615   1
   5   4  17 14.5865  6.0835   3
   5   4  17 13.9076  8.0956   2
   6   4  17 76.5113 13.9998   2
   7   4  17 182.767  22.932   2
  -7  -5  17 10.6421  5.9884   1
   7  -5 -17 4.72625 7.54968   1
  -7   5  17 17.0408  8.4112   1
  -6  -5  17 -6.2050  4.7117   1
   6  -5 -17 0.43094 6.56652   1
   6   5 -17 1.93180 7.09379   1
  -6   5  17 -1.7921  6.4541   1
   5  -5 -17 30.4002  8.0056   1
  -5  -5  17 24.4824  5.7660   1
  -5   5  17 46.7225  9.4857   1
   5   5 -17 27.8727  8.5768   1
   4  -5 -17 11.2641  5.7059   1
  -4  -5  17 -0.7132  3.7739   1
   4   5 -17 6.21394 6.83161   1
  -4   5  17 -3.4174  4.4854   3
  -4   5  17 -3.1043  6.3591   1
  -3  -5  17 332.311  26.282   1
   3  -5 -17 360.151  28.389   1
  -3   5  17 362.592  32.347   3
  -3   5  17 354.630  29.237   1
   3   5 -17 335.700  29.205   1
  -2  -5  17 22.3357  4.8155   4
   2  -5 -17 15.2878  5.6480   1
  -2   5  17 16.8521  6.7538   1
   2   5 -17 15.4339  6.4681   1
  -2   5  17 16.7504  4.7355   3
  -2   5  17 15.8485  5.4760   2
  -1  -5  17 181.917  17.226   4
   1  -5 -17 198.496  16.833   1
  -1   5  17 202.472  19.719   2
  -1   5  17 189.548  17.745   1
  -1   5  17 207.287  19.453   3
   1   5 -17 187.218  17.834   1
   0  -5  17 5.40196 3.66576   4
   0  -5 -17 0.21184 4.02122   1
   0   5  17 3.38475 5.25840   2
   0   5 -17 5.53582 5.44825   1
   0   5  17 -1.3468  3.4101   3
  -1  -5 -17 417.141  31.752   1
   1   5  17 419.028  38.522   2
  -1   5 -17 411.597  32.720   1
  -2  -5 -17 25.6723  4.8718   1
   2   5  17 14.1031  5.2863   3
  -2   5 -17 21.2049  6.1248   1
   2   5  17 20.6048  6.8911   2
  -3  -5 -17 85.5785  8.8686   1
   3   5  17 71.5204 11.1160   3
   3   5  17 98.1795 14.0753   2
  -4  -5 -17 38.3518  5.8044   1
   4   5  17 30.9641  9.2507   2
   4   5  17 26.0498  7.3006   3
  -5  -5 -17 66.4421  7.4820   1
   5   5  17 48.8928 11.2785   2
   5   5  17 34.1523  8.7367   3
   6   5  17 5.66016 7.99315   2
  -5  -6  17 -3.5587  4.2415   1
   5  -6 -17 13.0020  7.2988   1
  -5   6  17 -9.9253  4.8692   3
  -5   6  17 -1.4204  7.1497   1
   5   6 -17 7.47435 7.93006   1
   4  -6 -17 59.9453  9.3958   1
   4   6 -17 49.3576 10.0184   1
  -4   6  17 50.5241  9.6221   1
  -4   6  17 32.7312  7.4044   3
   3  -6 -17 103.341  12.471   1
  -3   6  17 111.157  12.961   3
   3   6 -17 113.668  14.049   1
  -3   6  17 100.892  13.537   1
  -2  -6  17 184.460  17.287   4
   2  -6 -17 185.129  17.378   1
  -2   6  17 187.322  19.039   3
   2   6 -17 200.591  18.833   1
  -2   6  17 195.893  19.161   1
  -1  -6  17 -0.0207  4.4761   4
   1  -6 -17 -0.6179  4.5341   1
  -1   6  17 -1.7647  6.1894   1
   1   6 -17 -4.9015  5.4886   1
  -1   6  17 2.85934 5.15650   2
  -1   6  17 -0.4792  3.7764   3
   0  -6 -17 2.57923 4.38241   1
   0  -6  17 12.6269  4.5706   4
   0   6 -17 0.70500 5.78647   1
   0   6  17 1.19475 3.99132   3
   0   6  17 4.93271 5.92908   2
  -1  -6 -17 12.5799  4.8941   1
   1   6  17 6.09071 4.72733   3
   1   6  17 11.2020  7.0848   2
  -1   6 -17 13.7607  6.0602   1
  -2  -6 -17 79.2445  8.7677   1
  -2   6 -17 68.0928  9.7032   1
   2   6  17 65.3732 10.1213   3
   2   6  17 61.0193 11.7821   2
  -3  -6 -17 303.636  22.134   1
  -3   6 -17 290.739  23.143   1
   3   6  17 233.221  27.137   3
   3   6  17 255.761  28.070   2
  -4  -6 -17 20.9517  5.2780   1
   4   6  17 7.42728 6.13659   3
   4   6  17 6.49122 8.42701   2
   3  -7 -17 117.841  13.618   1
   3   7 -17 99.3009 14.3069   1
  -3   7  17 128.675  14.899   1
  -3   7  17 100.809  12.809   3
   2  -7 -17 1.84602 5.59279   1
  -2   7  17 -2.5190  4.3375   3
   2   7 -17 -3.7731  6.7785   1
  -1  -7  17 12.3877  5.6095   4
   1  -7 -17 21.1162  6.2431   1
   1   7 -17 15.0271  7.1373   1
  -1   7  17 16.8891  5.4143   3
   0  -7  17 32.0213  6.4611   4
   0  -7 -17 31.8199  6.8498   1
   0   7  17 29.1178  8.3506   2
   0   7 -17 21.6348  7.6503   1
   0   7  17 28.1757  6.5065   3
  -1  -7 -17 46.8764  7.4130   1
   1   7  17 30.7090  7.0839   3
   1   7  17 34.5610  8.4823   2
  -1   7 -17 31.3657  7.9427   1
  -2  -7 -17 11.6449  5.1563   1
  -2   7 -17 -8.4709  5.4743   1
   2   7  17 -9.8845  6.7209   2
  -8   0  18 30.0759  8.2712   1
   8   0 -18 41.6726  9.4158   1
  -7   0  18 19.4719  6.8164   1
   7   0 -18 33.6150  8.0705   1
   6   0 -18 297.992  25.197   1
  -6   0  18 286.263  24.655   1
  -5   0  18 10.7624  5.6989   1
   5   0 -18 13.4863  6.1198   1
   4   0 -18 206.272  18.639   1
  -4   0  18 220.580  20.173   3
  -4   0  18 201.744  18.231   1
  -3   0  18 15.4309  3.8251   3
  -3   0  18 10.1802  4.8154   1
   3   0 -18 19.4114  5.5671   1
   2   0 -18 -3.7165  3.8279   1
  -2   0  18 -0.6952  2.5141   3
  -2   0  18 2.86256 3.09679   1
   1   0 -18 869.834  64.523   1
  -1   0  18 894.932  76.927   3
   0   0  18 960.925  86.405   3
   0   0 -18 1023.74   72.03   1
  -1   0 -18 740.409  52.819   1
   1   0  18 710.057  64.081   3
  -2   0 -18 154.850  11.198   1
   2   0  18 114.639  14.517   3
   3   0  18 594.259  47.179   2
   3   0  18 471.370  48.002   3
   4   0  18 58.6023  9.3440   3
   4   0  18 76.7772 10.5539   2
   5   0  18 40.4826  8.1896   2
   5   0  18 23.9483  6.4312   3
   6   0  18 21.9513  7.2854   2
   7   0  18 -3.9821  6.1157   2
   8   0  18 1.42963 6.87112   2
  -8  -1  18 -0.0489  6.3328   1
   8  -1 -18 -1.5650  6.4028   1
   8   1 -18 -3.9297  6.6031   1
  -8   1  18 5.98233 6.38365   1
  -7  -1  18 -10.486   4.890   1
   7  -1 -18 -1.0236  5.6366   1
  -7   1  18 -9.4709  5.2929   1
   7   1 -18 1.98756 5.85379   1
  -6  -1  18 24.6865  6.7455   1
   6  -1 -18 28.5009  7.1493   1
   6   1 -18 17.8761  6.7965   1
  -6   1  18 25.7396  6.9986   1
  -5  -1  18 184.464  16.937   3
   5  -1 -18 154.023  16.213   1
  -5  -1  18 156.063  15.638   1
   5   1 -18 189.143  16.813   1
  -5   1  18 158.360  16.176   1
   4  -1 -18 9.81761 5.32593   1
  -4  -1  18 9.23472 3.63829   3
  -4  -1  18 9.37118 4.70169   1
   4   1 -18 16.8895  5.5821   1
  -4   1  18 11.9658  5.2927   1
  -4   1  18 11.9579  4.1314   3
  -3  -1  18 957.023  70.051   1
   3  -1 -18 959.510  71.007   1
  -3  -1  18 884.330  83.495   3
  -3   1  18 994.634  83.853   3
  -3   1  18 1016.03   70.63   1
   3   1 -18 976.954  71.235   1
  -2  -1  18 705.890  61.273   3
  -2  -1  18 699.765  50.808   1
   2  -1 -18 691.930  52.022   1
   2   1 -18 666.385  52.122   1
  -2   1  18 704.446  61.406   3
  -2   1  18 729.110  51.433   1
  -1  -1  18 577.308  50.941   3
   1  -1 -18 577.544  42.963   1
  -1   1  18 616.161  51.063   3
   1   1 -18 535.655  43.055   1
   0  -1  18 7.19823 3.34096   3
   0  -1 -18 6.00222 3.46839   1
   0   1  18 13.4791  3.5786   3
   0   1 -18 2.64226 3.45848   1
  -1  -1 -18 1047.48   73.71   1
   1  -1  18 985.114  89.209   3
   1   1  18 980.715  89.054   3
  -1   1 -18 1061.10   73.80   1
  -2  -1 -18 635.231  45.270   1
   2  -1  18 585.191  55.832   3
   2   1  18 555.108  55.547   3
  -2   1 -18 661.160  45.365   1
   2   1  18 676.335  54.849   2
   3  -1  18 452.661  42.405   3
   3   1  18 511.368  41.640   2
   3   1  18 421.742  42.117   3
   4  -1  18 47.2454  8.1723   3
   4   1  18 42.0140  7.8386   3
   4   1  18 64.6396  9.7352   2
   5   1  18 -0.6069  5.8986   2
   5   1  18 -1.3721  4.1639   3
   6   1  18 1.10377 6.11675   2
   7  -1  18 5.21045 6.31880   2
   7   1  18 8.62172 7.11327   2
   8  -2 -18 10.3699  7.3649   1
  -8  -2  18 4.00953 6.34389   1
  -8   2  18 12.4362  7.3263   1
   8   2 -18 2.82815 7.54807   1
  -7  -2  18 45.9081  8.1313   1
   7  -2 -18 38.1508  8.9642   1
   7   2 -18 33.2458  8.8180   1
  -7   2  18 40.2365  8.9359   1
  -6  -2  18 11.8958  4.4907   3
   6  -2 -18 15.4041  6.7781   1
  -6  -2  18 15.8051  5.6960   1
  -6   2  18 22.3434  7.0731   1
   6   2 -18 19.6340  7.2976   1
   5  -2 -18 5.43803 5.47480   1
  -5  -2  18 4.53219 4.64751   1
  -5  -2  18 3.57890 3.34162   3
   5   2 -18 13.4058  6.3434   1
  -5   2  18 4.89185 5.80891   1
   4  -2 -18 26.4647  6.5157   1
  -4  -2  18 17.3818  4.7377   1
  -4  -2  18 16.2010  3.8682   3
   4   2 -18 15.1534  5.9346   1
  -4   2  18 16.8804  4.7150   3
  -4   2  18 14.5669  6.1934   1
  -3  -2  18 712.809  52.065   1
   3  -2 -18 656.474  53.177   1
  -3  -2  18 738.254  62.203   3
  -3   2  18 736.715  62.597   3
  -3   2  18 699.081  53.082   1
   3   2 -18 711.064  53.645   1
  -2  -2  18 0.82140 2.38805   1
  -2  -2  18 0.25035 2.67843   3
   2  -2 -18 8.34932 4.30979   1
  -2   2  18 2.58275 4.10171   1
  -2   2  18 1.16157 3.05317   3
   2   2 -18 2.70716 4.61756   1
   1  -2 -18 92.7685  9.7193   1
  -1  -2  18 95.7265 10.6967   3
  -1   2  18 95.0565 10.6213   3
   1   2 -18 97.4082 10.3766   1
  -1   2  18 99.4525  9.2407   1
   0  -2  18 -3.1871  2.7269   3
   0  -2 -18 -4.2287  3.0535   1
   0   2 -18 -9.0402  3.1730   1
   0   2  18 -7.4865  4.0668   2
   0   2  18 -2.3467  2.7238   3
   1  -2  18 13.5093  4.5426   3
  -1  -2 -18 26.3725  4.3240   1
  -1   2 -18 25.0043  4.4445   1
   1   2  18 25.1055  6.6350   2
   1   2  18 20.1817  4.6557   3
   2  -2  18 34.5036  6.9824   3
  -2  -2 -18 48.2052  5.2547   1
   2   2  18 39.5771  7.0378   3
   2   2  18 48.9874  8.5352   2
  -2   2 -18 53.9388  5.6642   1
   3  -2  18 50.3343  8.5582   3
   3   2  18 58.1370  8.7652   3
   3   2  18 80.8284 10.6572   2
   4  -2  18 -3.0555  4.0548   3
   4   2  18 6.60728 6.17217   2
   4   2  18 3.05651 4.23357   3
   5   2  18 60.3471 10.3861   2
   5   2  18 24.6894  6.8915   3
   6   2  18 85.1586 13.5205   2
   7   2  18 89.0946 14.6402   2
   8  -3 -18 17.2065  7.7668   1
  -8  -3  18 2.25321 6.08022   1
   8   3 -18 1.36168 7.69049   1
  -8   3  18 -1.3771  7.3306   1
  -7  -3  18 -6.6681  5.2267   1
   7  -3 -18 -1.4787  6.5021   1
   7   3 -18 5.44173 6.76398   1
  -7   3  18 -0.8933  6.3650   1
  -6  -3  18 6.65245 3.87119   3
  -6  -3  18 5.71315 5.16099   1
   6  -3 -18 6.32018 5.83311   1
   6   3 -18 8.02368 6.73852   1
  -6   3  18 8.67956 6.59624   1
  -5  -3  18 0.10345 2.96858   3
  -5  -3  18 -9.4701  4.3416   1
   5  -3 -18 8.27212 5.57655   1
  -5   3  18 -5.5042  5.6688   1
   5   3 -18 -11.895   5.150   1
  -4  -3  18 132.944  13.433   3
  -4  -3  18 132.662  12.504   1
   4  -3 -18 113.946  13.757   1
  -4   3  18 142.643  14.627   3
   4   3 -18 158.618  14.814   1
  -4   3  18 122.185  14.078   1
   3  -3 -18 3.70752 5.14308   1
  -3  -3  18 5.43921 3.15383   1
  -3  -3  18 1.93157 2.78997   3
  -3   3  18 0.12199 3.70007   3
   3   3 -18 -2.3430  5.0402   1
  -3   3  18 8.15220 5.33378   1
  -2  -3  18 614.362  52.799   3
   2  -3 -18 598.547  44.979   1
  -2   3  18 586.467  44.914   1
   2   3 -18 587.816  45.527   1
  -2   3  18 595.874  52.951   3
  -1  -3  18 158.631  15.364   3
   1  -3 -18 145.156  13.372   1
   1   3 -18 131.037  14.146   1
  -1   3  18 150.437  13.389   1
  -1   3  18 152.352  15.205   3
   0  -3  18 17.1233  4.6784   3
   0  -3 -18 19.2590  4.4276   1
   0   3  18 19.2120  4.4316   3
   0   3  18 15.7036  5.7721   2
   0   3 -18 20.7013  5.1641   1
  -1  -3 -18 -1.8743  3.2281   1
   1  -3  18 -1.8266  3.4995   3
  -1   3 -18 -0.9056  3.6262   1
   1   3  18 -0.3192  3.0777   3
   1   3  18 -0.8171  4.9104   2
  -2  -3 -18 259.946  19.896   1
   2  -3  18 233.009  24.943   3
   2   3  18 233.479  24.709   3
  -2   3 -18 286.520  20.570   1
   2   3  18 272.756  25.451   2
   3  -3  18 62.7638 10.1821   3
  -3  -3 -18 91.4720  7.6598   1
   3   3  18 67.7340 11.4467   2
   3   3  18 71.0463 10.3411   3
   4   3  18 277.119  28.911   3
   4   3  18 320.597  29.716   2
   5   3  18 17.5187  8.1792   2
   5   3  18 12.4811  5.4744   3
   6   3  18 24.9166  9.6688   2
   7   3  18 17.9274  9.9353   2
  -7  -4  18 3.24299 6.02400   1
   7  -4 -18 10.1048  7.6914   1
   7   4 -18 16.6025  8.6766   1
  -7   4  18 14.2932  8.1175   1
   6  -4 -18 107.337  13.632   1
  -6  -4  18 89.4094 10.8905   1
   6   4 -18 96.4952 13.6478   1
  -6   4  18 92.9209 13.1128   1
   5  -4 -18 28.3627  7.8255   1
  -5  -4  18 25.9083  5.7189   1
  -5   4  18 24.2037  7.9076   1
   5   4 -18 32.6304  8.5821   1
   4  -4 -18 24.2641  7.1491   1
  -4  -4  18 32.2429  5.2581   1
  -4   4  18 25.8598  7.8113   1
   4   4 -18 29.6213  7.9120   1
  -4   4  18 22.6924  5.9197   3
   3  -4 -18 684.137  51.741   1
  -3  -4  18 629.193  49.740   1
  -3  -4  18 693.984  60.128   3
  -3   4  18 758.614  52.349   1
  -3   4  18 692.769  60.596   3
   3   4 -18 663.309  52.334   1
   2  -4 -18 0.33282 4.29243   1
  -2  -4  18 -1.4760  3.0730   3
   2   4 -18 -6.4918  4.9618   1
  -2   4  18 -2.3384  3.3818   3
  -2   4  18 5.36507 5.51905   1
  -1  -4  18 252.886  25.460   3
   1  -4 -18 285.136  21.981   1
  -1  -4  18 276.039  22.648   4
  -1   4  18 280.825  25.537   3
  -1   4  18 253.171  25.372   2
   1   4 -18 268.328  22.688   1
   0  -4  18 35.3403  6.4568   3
   0  -4 -18 40.7374  5.9668   1
   0   4  18 36.3666  7.6450   2
   0   4  18 31.7336  5.8990   3
   0   4 -18 42.6320  7.1907   1
  -1  -4 -18 194.739  14.423   1
   1  -4  18 138.130  17.001   3
   1   4  18 185.811  18.371   2
   1   4  18 145.064  16.809   3
  -1   4 -18 179.270  15.070   1
  -2  -4 -18 221.331  17.580   1
   2  -4  18 217.513  22.217   3
  -2   4 -18 229.851  18.583   1
   2   4  18 205.569  21.819   3
   2   4  18 221.537  22.654   2
  -3  -4 -18 447.837  29.656   1
   3   4  18 404.205  37.354   2
   3   4  18 316.398  36.486   3
  -4  -4 -18 49.9659  5.7580   1
   4   4  18 44.4570 10.1920   2
   4   4  18 32.8459  7.8831   3
   5   4  18 3.64445 5.16518   3
   5   4  18 10.9725  7.0851   2
   6   4  18 35.7945 10.9219   2
  -6  -5  18 -5.9905  4.4301   1
   6  -5 -18 4.91897 6.52511   1
   6   5 -18 -4.6824  7.1953   1
  -6   5  18 -15.415   6.613   1
  -5  -5  18 -2.3995  4.2522   1
   5  -5 -18 6.78123 6.68266   1
  -5   5  18 -4.0305  6.8163   1
   5   5 -18 -3.9362  6.6675   1
  -5   5  18 -13.343   4.368   3
   4  -5 -18 44.9933  8.4437   1
   4   5 -18 53.6737  9.9216   1
  -4   5  18 34.1572  7.0652   3
   3  -5 -18 10.3238  5.8868   1
  -3   5  18 -1.2390  4.1717   3
  -3   5  18 3.87972 6.91734   1
   3   5 -18 4.15479 6.44404   1
   2  -5 -18 -3.3323  4.3598   1
   2   5 -18 2.55125 5.42578   1
  -2   5  18 -5.6193  3.5440   3
  -2   5  18 -0.6006  6.0597   1
   1  -5 -18 0.58993 4.19541   1
  -1   5  18 0.83686 3.78493   3
   1   5 -18 -0.0915  5.4487   1
  -1   5  18 4.85277 5.11870   2
   0  -5 -18 18.3547  5.3245   1
   0   5  18 16.0260  6.4196   2
   0   5  18 23.0786  5.2970   3
   0   5 -18 20.3771  6.7193   1
  -1  -5 -18 42.5376  6.3150   1
  -1   5 -18 38.0680  7.3243   1
   1   5  18 35.1913  8.7121   2
   1   5  18 38.0645  6.9229   3
  -2  -5 -18 1.29438 3.82630   1
   2   5  18 4.96228 6.29966   2
   2   5  18 1.30653 4.24868   3
  -2   5 -18 -5.0602  4.8896   1
  -3  -5 -18 8.62027 4.24215   1
   3   5  18 13.0713  6.8715   2
   3   5  18 -1.4104  4.4079   3
  -4  -5 -18 -3.2247  3.9104   1
   4   5  18 -2.7144  4.7858   3
   4   5  18 -0.6109  7.4920   2
   5   5  18 6.59179 5.62092   3
   5   5  18 0.53383 7.48846   2
   5  -6 -18 -3.7322  6.3486   1
   5   6 -18 -4.6839  7.4261   1
  -5   6  18 -7.5842  7.6412   1
   4  -6 -18 50.8774  8.8058   1
  -4   6  18 36.2072  9.6966   1
  -4   6  18 31.7949  7.1519   3
   4   6 -18 39.9490  9.9343   1
   3  -6 -18 67.0583  9.6320   1
   3   6 -18 31.7197  9.3166   1
  -3   6  18 54.2344  9.9564   1
  -3   6  18 47.9504  7.8711   3
   2  -6 -18 4.52803 5.11260   1
  -2   6  18 1.00278 4.26565   3
   2   6 -18 3.92662 6.66361   1
  -2   6  18 1.54033 6.55573   1
   1  -6 -18 45.4986  7.6228   1
   1   6 -18 52.9563  9.1265   1
  -1   6  18 44.5884  7.5601   3
  -1   6  18 53.5090  9.0478   2
   0  -6 -18 87.1934  9.7543   1
   0   6 -18 68.3609 10.6606   1
   0   6  18 89.7261 11.9466   2
   0   6  18 68.6695  9.8931   3
  -1  -6 -18 26.1531  5.6363   1
   1   6  18 10.1283  5.1461   3
  -1   6 -18 12.0012  6.2998   1
   1   6  18 18.7419  7.7187   2
  -2  -6 -18 1.75046 4.54484   1
  -2   6 -18 1.27169 5.52219   1
   2   6  18 0.17919 6.41499   2
   2   6  18 -4.2202  4.7187   3
  -3  -6 -18 32.0935  5.8399   1
   3   6  18 14.4617  8.8396   2
   3   6  18 18.1553  6.6382   3
  -4  -6 -18 62.4827  7.5819   1
   4   6  18 41.9652  9.1357   3
   4   6  18 28.9339 10.7072   2
   2  -7 -18 153.972  14.662   1
   2   7 -18 115.744  15.554   1
  -2   7  18 126.355  15.209   3
   1  -7 -18 3.94771 5.18714   1
   1   7 -18 -3.1423  6.5801   1
  -1   7  18 -3.7339  4.2448   3
   0  -7 -18 1.63000 5.03937   1
   0   7  18 1.71975 6.08788   2
   0   7  18 -2.1614  4.3617   3
   0   7 -18 2.32169 6.47564   1
  -1  -7 -18 2.43372 5.17700   1
   1   7  18 -4.7380  4.4921   3
   1   7  18 3.93176 7.21911   2
  -1   7 -18 -0.8719  6.0716   1
  -8   0  19 4.22938 6.53248   1
   8   0 -19 -1.6322  6.4625   1
  -7   0  19 -3.0811  5.5940   1
   7   0 -19 3.27457 5.90363   1
   6   0 -19 0.35714 5.31424   1
  -6   0  19 -1.8633  5.2870   1
  -5   0  19 -6.1193  3.2101   3
   5   0 -19 -4.9033  4.8136   1
  -5   0  19 -4.0936  4.6225   1
  -4   0  19 -0.7531  4.4394   1
  -4   0  19 -1.6451  3.0369   3
   4   0 -19 -6.6056  4.1451   1
  -3   0  19 -5.7486  2.5105   3
   3   0 -19 -7.6219  4.2455   1
  -3   0  19 -2.1214  3.8498   1
  -2   0  19 2.85645 2.86351   3
  -2   0  19 2.87599 2.91378   1
   2   0 -19 -1.2419  4.0961   1
  -1   0  19 4.09562 2.77552   3
   1   0 -19 0.41664 3.47711   1
   0   0 -19 5.88404 3.28288   1
   0   0  19 3.94713 2.96433   3
  -1   0 -19 -3.3850  2.5228   1
   1   0  19 -0.1922  2.8076   3
  -2   0 -19 0.95758 2.25818   1
   2   0  19 -3.1986  2.9439   3
   3   0  19 -2.4254  3.3321   3
   4   0  19 0.99547 3.70575   3
   4   0  19 -0.9961  5.3205   2
   5   0  19 -2.8003  4.8231   2
   5   0  19 0.09690 4.07990   3
   6   0  19 2.85026 5.39587   2
   7   0  19 -1.8396  6.2888   2
  -8  -1  19 3.34767 6.49252   1
   8  -1 -19 4.43975 6.93136   1
  -8   1  19 13.2483  7.3767   1
   8   1 -19 9.52811 7.92594   1
   7  -1 -19 -1.3285  5.9187   1
  -7  -1  19 5.48077 5.65047   1
   7   1 -19 -0.4841  5.5571   1
  -7   1  19 -2.9742  5.9141   1
  -6  -1  19 12.2856  5.8985   1
   6  -1 -19 16.5635  6.7029   1
  -6  -1  19 6.60141 4.42529   3
   6   1 -19 6.63417 6.02839   1
  -6   1  19 12.9179  6.3645   1
  -5  -1  19 -0.7697  4.5523   1
  -5  -1  19 -2.9637  3.2522   3
   5  -1 -19 -3.0135  4.8265   1
  -5   1  19 -1.2303  5.0430   1
  -5   1  19 -0.1179  3.7863   3
   5   1 -19 -2.4779  5.0589   1
   4  -1 -19 104.825  11.643   1
  -4  -1  19 88.4968 10.5211   1
  -4  -1  19 104.164  11.016   3
   4   1 -19 102.432  11.801   1
  -4   1  19 104.187  11.499   3
  -4   1  19 101.826  11.187   1
  -3  -1  19 24.0051  4.6262   1
   3  -1 -19 18.5779  5.8673   1
  -3  -1  19 18.1225  4.0342   3
   3   1 -19 21.9884  6.1368   1
  -3   1  19 23.9501  5.6779   1
  -3   1  19 20.5470  4.6433   3
   2  -1 -19 26.2968  5.5132   1
  -2  -1  19 21.3607  4.2052   3
  -2   1  19 20.0154  4.5586   1
   2   1 -19 20.6271  5.8846   1
  -2   1  19 25.8515  4.6157   3
  -1  -1  19 4.30760 2.93569   3
   1  -1 -19 -2.8380  3.6299   1
   1   1 -19 6.32444 4.06654   1
  -1   1  19 1.97109 2.86179   3
   0  -1 -19 244.781  20.399   1
   0  -1  19 264.101  24.637   3
   0   1  19 265.400  24.568   3
   0   1 -19 275.168  20.716   1
   1  -1  19 29.2313  5.8714   3
  -1  -1 -19 37.1082  4.8012   1
   1   1  19 31.1683  5.6605   3
  -1   1 -19 36.0719  4.7460   1
  -2  -1 -19 56.7142  5.4195   1
   2  -1  19 45.8464  7.6754   3
   2   1  19 50.4366  8.5429   2
   2   1  19 39.1424  7.1443   3
   3  -1  19 -1.6433  3.5683   3
   3   1  19 -0.8990  3.3888   3
   3   1  19 -0.6063  5.0103   2
   4  -1  19 46.9344  8.3516   3
   4   1  19 50.8516  8.5989   3
   4   1  19 64.2926 10.0415   2
   5   1  19 27.9887  7.7519   2
   5   1  19 18.4028  6.1848   3
   6   1  19 4.74174 6.63070   2
   7   1  19 16.0542  8.1939   2
  -8  -2  19 3.65203 6.83400   1
   8  -2 -19 16.0191  8.5846   1
   8   2 -19 11.4364  8.4697   1
  -8   2  19 12.3849  7.8716   1
   7  -2 -19 30.3129  8.1279   1
  -7  -2  19 13.8668  6.5975   1
  -7   2  19 29.4818  8.1702   1
   7   2 -19 30.3187  8.3481   1
  -6  -2  19 2.37848 3.95064   3
  -6  -2  19 4.61784 5.56762   1
   6  -2 -19 5.81701 6.17277   1
  -6   2  19 -0.5419  5.9600   1
   6   2 -19 -6.2861  5.7993   1
  -5  -2  19 253.140  22.012   3
  -5  -2  19 229.997  19.708   1
   5  -2 -19 238.340  20.922   1
  -5   2  19 203.197  22.277   3
  -5   2  19 224.118  20.825   1
   5   2 -19 250.017  21.455   1
  -4  -2  19 -1.9206  2.7315   3
   4  -2 -19 -7.8726  4.3681   1
  -4  -2  19 3.52472 4.02645   1
   4   2 -19 -1.4313  4.6972   1
  -4   2  19 -8.0545  4.7046   1
  -4   2  19 -2.8471  3.4909   3
   3  -2 -19 1.30918 4.70563   1
  -3  -2  19 -1.3701  2.8543   3
  -3  -2  19 -0.8899  3.1365   1
  -3   2  19 -1.6785  3.2976   3
  -3   2  19 0.59476 4.79672   1
   3   2 -19 -0.6603  4.7852   1
   2  -2 -19 561.124  44.599   1
  -2  -2  19 617.010  52.368   3
  -2   2  19 618.893  52.551   3
   2   2 -19 552.013  44.885   1
  -2   2  19 600.959  44.079   1
   1  -2 -19 805.115  56.401   1
  -1   2  19 743.389  66.977   3
   1   2 -19 741.690  56.567   1
   0  -2 -19 64.9620  6.7034   1
   0  -2  19 46.7968  7.0993   3
   0   2  19 45.2980  6.8512   3
   0   2 -19 48.3778  6.6913   1
   1  -2  19 146.098  16.756   3
  -1  -2 -19 174.759  13.546   1
   1   2  19 171.511  17.276   2
  -1   2 -19 165.977  13.867   1
   1   2  19 150.769  16.459   3
  -2  -2 -19 200.260  16.580   1
   2  -2  19 222.398  21.645   3
   2   2  19 238.790  21.725   2
   2   2  19 196.978  20.976   3
   3  -2  19 0.68907 3.38422   3
   3   2  19 -1.5894  5.4281   2
   3   2  19 -2.4229  3.2983   3
   4  -2  19 18.0720  5.6125   3
   4   2  19 14.0884  6.9658   2
   4   2  19 13.6168  5.3664   3
   5   2  19 -0.7468  6.1838   2
   5   2  19 3.43355 4.79976   3
   6   2  19 -0.2453  6.9375   2
   7   2  19 -0.2579  7.8486   2
  -7  -3  19 0.88677 5.50690   1
   7  -3 -19 -1.5902  6.8062   1
  -7   3  19 -5.4472  6.9293   1
   7   3 -19 5.66565 7.36246   1
   6  -3 -19 50.7654  9.5783   1
  -6  -3  19 54.2939  8.3011   1
   6   3 -19 52.2751 10.1590   1
  -6   3  19 51.7213  9.8621   1
  -5  -3  19 11.1930  5.1978   1
   5  -3 -19 4.76871 5.91477   1
  -5  -3  19 9.47758 3.57920   3
  -5   3  19 1.65884 4.40383   3
  -5   3  19 5.09857 6.24135   1
   5   3 -19 13.9161  6.9512   1
   4  -3 -19 101.518  12.208   1
  -4  -3  19 111.817  11.069   3
  -4  -3  19 93.8568 10.1536   1
  -4   3  19 99.0010 12.1386   1
   4   3 -19 95.2004 12.2178   1
  -4   3  19 83.4012 11.5261   3
  -3  -3  19 77.4279  9.2986   3
   3  -3 -19 70.3768  9.7646   1
  -3   3  19 86.1228 10.3312   1
  -3   3  19 81.5779  9.9431   3
   3   3 -19 76.4970 10.2737   1
   2  -3 -19 3.66006 4.43457   1
  -2  -3  19 -2.0892  2.9079   3
  -2   3  19 6.32994 5.04406   1
  -2   3  19 -4.1828  3.2438   3
   2   3 -19 1.60531 5.10970   1
  -1  -3  19 246.044  23.403   3
   1  -3 -19 246.784  20.035   1
  -1   3  19 250.209  23.312   3
   1   3 -19 230.724  20.603   1
   0  -3  19 631.115  56.552   3
   0  -3 -19 637.681  46.941   1
   0   3  19 612.219  56.179   3
   0   3  19 611.841  55.294   2
   0   3 -19 672.934  47.485   1
  -1  -3 -19 -1.8627  3.2158   1
   1  -3  19 1.46341 3.64462   3
   1   3  19 3.22499 5.07748   2
   1   3  19 1.81100 3.46321   3
  -1   3 -19 -1.4118  3.7574   1
  -2  -3 -19 55.8579  5.9074   1
   2  -3  19 41.0624  7.5449   3
   2   3  19 55.5200  9.2900   2
   2   3  19 35.0184  7.1345   3
   3  -3  19 188.502  21.434   3
  -3  -3 -19 221.529  16.527   1
   3   3  19 203.312  21.478   3
   3   3  19 210.901  22.050   2
   4   3  19 8.58735 6.87739   2
   4   3  19 3.91498 4.70572   3
   5   3  19 0.72922 6.74081   2
   5   3  19 1.80810 4.35898   3
   6   3  19 -3.5664  4.8371   3
   6   3  19 1.34454 7.94008   2
  -7  -4  19 7.20517 6.28665   1
   7  -4 -19 14.8728  8.0105   1
   7   4 -19 6.75072 7.98899   1
  -7   4  19 11.6050  7.9807   1
   6  -4 -19 30.6503  8.2736   1
  -6  -4  19 31.4815  7.0032   1
   6   4 -19 27.3639  8.7861   1
  -6   4  19 31.9464  8.9185   1
  -5  -4  19 75.2118  8.5109   1
   5  -4 -19 64.5622 10.4715   1
  -5   4  19 55.4901  9.1162   3
   5   4 -19 79.8638 11.7396   1
  -5   4  19 75.6462 11.1902   1
   4  -4 -19 307.719  26.784   1
  -4   4  19 323.191  27.333   1
  -4   4  19 309.861  29.826   3
   4   4 -19 334.975  27.573   1
   3  -4 -19 14.9469  5.6075   1
  -3   4  19 26.0086  7.2843   1
   3   4 -19 19.9566  6.6289   1
  -3   4  19 14.5284  5.0177   3
   2  -4 -19 82.6899  9.6802   1
  -2  -4  19 77.6589 10.1360   3
  -2   4  19 75.5654  9.8608   3
   2   4 -19 85.0573 10.6649   1
  -2   4  19 66.9304  9.8740   1
  -1  -4  19 4.48638 3.74081   3
   1  -4 -19 3.69773 4.31341   1
   1   4 -19 6.52136 5.50818   1
  -1   4  19 -1.9370  4.7157   2
  -1   4  19 1.82623 3.54517   3
   0  -4  19 -0.1518  3.6115   3
   0  -4 -19 -0.7655  4.0481   1
   0   4 -19 2.42762 4.81369   1
   0   4  19 2.08243 5.32630   2
   0   4  19 2.54600 3.62861   3
  -1  -4 -19 21.9754  4.6328   1
   1  -4  19 15.8891  4.9797   3
   1   4  19 19.2217  5.1991   3
  -1   4 -19 22.6835  5.6742   1
   1   4  19 22.8281  6.8671   2
  -2  -4 -19 76.0886  7.5955   1
   2  -4  19 55.6447  9.0413   3
   2   4  19 63.9917 10.6733   2
   2   4  19 56.0442  9.1794   3
  -3  -4 -19 40.9934  5.4468   1
   3   4  19 33.0049  9.2056   2
   3   4  19 25.0715  6.7666   3
   4   4  19 7.18331 5.28507   3
   4   4  19 9.39603 7.67572   2
   5   4  19 4.63779 4.93899   3
   5   4  19 -1.2551  7.2940   2
   6   4  19 59.3533 13.0414   2
  -6  -5  19 40.2051  7.2842   1
   6  -5 -19 23.3970  8.9962   1
  -6   5  19 31.1985  9.5658   1
   6   5 -19 27.3453 10.0082   1
   5  -5 -19 0.38995 6.73526   1
   5   5 -19 -0.3390  6.9560   1
  -5   5  19 -4.3919  7.1772   1
  -5   5  19 -8.2643  4.6278   3
   4  -5 -19 87.0365 11.8377   1
  -4   5  19 84.5823 12.1210   1
  -4   5  19 78.1858 10.6696   3
   4   5 -19 100.170  13.020   1
   3  -5 -19 342.830  28.074   1
   3   5 -19 338.613  28.802   1
  -3   5  19 345.418  31.699   3
  -3   5  19 318.897  28.677   1
   2  -5 -19 4.64706 5.08558   1
   2   5 -19 -1.6335  5.6191   1
  -2   5  19 -3.6666  3.8703   3
   1  -5 -19 299.622  24.870   1
  -1   5  19 322.636  29.026   2
   1   5 -19 300.708  25.909   1
  -1   5  19 304.115  29.005   3
   0  -5 -19 137.211  11.895   1
   0   5  19 105.863  14.104   2
   0   5  19 103.179  12.982   3
   0   5 -19 107.634  12.795   1
  -1  -5 -19 41.4865  6.5132   1
  -1   5 -19 43.8487  7.7178   1
   1   5  19 46.5548  8.9429   2
   1   5  19 28.5266  6.5506   3
  -2  -5 -19 22.4277  5.2161   1
   2   5  19 12.0693  5.5807   3
   2   5  19 22.9241  7.7311   2
  -3  -5 -19 321.973  23.562   1
   3   5  19 315.479  30.381   2
   3   5  19 251.935  29.199   3
  -4  -5 -19 169.185  13.524   1
   4   5  19 116.515  17.415   3
   4   5  19 147.776  18.825   2
   5   5  19 27.6321  7.8792   3
   5   5  19 27.4159  8.9335   2
   4  -6 -19 67.7461 10.9303   1
   4   6 -19 103.589  13.657   1
  -4   6  19 72.4567 12.4050   1
   3  -6 -19 60.2149  9.4929   1
  -3   6  19 41.1677  7.6779   3
  -3   6  19 53.0861 10.1442   1
   3   6 -19 56.0874 10.4730   1
   2  -6 -19 32.7484  6.9894   1
  -2   6  19 27.7428  6.3336   3
   2   6 -19 24.8446  8.4426   1
   1  -6 -19 22.4113  5.9444   1
  -1   6  19 6.34486 4.69062   3
  -1   6  19 10.3076  6.3055   2
   1   6 -19 15.3582  7.0299   1
   0  -6 -19 7.30790 4.82065   1
   0   6  19 -2.5829  4.0423   3
   0   6  19 3.68982 5.77663   2
   0   6 -19 2.37918 6.16850   1
  -1  -6 -19 4.91599 4.98856   1
  -1   6 -19 -1.3478  5.7697   1
   1   6  19 1.83725 6.37500   2
   1   6  19 -0.8375  4.4763   3
  -2  -6 -19 99.1555 10.4163   1
   2   6  19 109.935  14.714   2
   2   6  19 68.4855 11.5069   3
  -3  -6 -19 7.39700 4.69887   1
   3   6  19 2.34146 5.74434   3
   3   6  19 8.98822 7.58209   2
   8   0 -20 24.3770  8.8664   1
  -8   0  20 30.8795  8.4777   1
   7   0 -20 28.2028  7.7349   1
  -7   0  20 21.0626  7.2713   1
  -6   0  20 160.354  16.331   3
  -6   0  20 158.946  15.852   1
   6   0 -20 136.220  15.858   1
   5   0 -20 21.8212  6.5838   1
  -5   0  20 17.1421  4.6969   3
  -5   0  20 12.5141  5.8852   1
  -4   0  20 259.550  24.039   3
  -4   0  20 250.686  21.180   1
   4   0 -20 257.248  21.994   1
  -3   0  20 -0.8294  3.0014   3
  -3   0  20 -3.6785  3.5929   1
   3   0 -20 -0.5293  4.1651   1
   2   0 -20 1802.73  131.57   1
  -2   0  20 1832.80  156.84   3
   1   0 -20 47.4963  6.4303   1
  -1   0  20 40.1064  6.1845   3
   0   0  20 831.934  82.291   3
   0   0 -20 1057.05   68.84   1
   1   0  20 2.96542 3.18167   3
  -1   0 -20 -2.4046  2.7853   1
   2   0  20 32.9935  6.2480   3
   3   0  20 7.29075 4.22703   3
   4   0  20 33.0187  7.1450   3
   4   0  20 42.9106  8.5279   2
   5   0  20 -2.8636  5.5372   2
   5   0  20 4.39046 4.50551   3
   6   0  20 2.53737 5.93243   2
   7   0  20 4.28851 6.66840   2
   8  -1 -20 117.843  14.976   1
  -8  -1  20 95.7237 13.3605   1
   8   1 -20 102.636  14.943   1
  -8   1  20 102.571  14.036   1
   7  -1 -20 16.5888  7.2133   1
  -7  -1  20 12.4454  6.6058   1
  -7   1  20 10.2585  7.0840   1
   7   1 -20 10.2809  6.6227   1
  -6  -1  20 10.7107  6.1933   1
   6  -1 -20 20.3864  7.2067   1
  -6  -1  20 16.0567  4.9679   3
  -6   1  20 27.1028  7.2910   1
   6   1 -20 15.1890  6.6693   1
  -5  -1  20 59.3343  8.2247   1
  -5  -1  20 52.3613  7.3208   3
   5  -1 -20 52.9742  9.0126   1
   5   1 -20 57.0694  9.1875   1
  -5   1  20 63.6018  9.1585   1
  -5   1  20 55.0654  7.8596   3
  -4  -1  20 -0.8607  4.1324   1
   4  -1 -20 2.85399 4.91430   1
  -4  -1  20 4.35345 3.12390   3
   4   1 -20 -1.0555  4.7761   1
  -4   1  20 -1.7539  3.3229   3
  -4   1  20 4.90624 4.98581   1
   3  -1 -20 114.699  11.351   1
  -3  -1  20 101.980  10.898   3
   3   1 -20 100.123  11.322   1
  -3   1  20 104.046  10.902   1
  -3   1  20 89.1733 10.9574   3
  -2  -1  20 211.643  19.463   3
   2  -1 -20 195.186  17.582   1
   2   1 -20 174.242  17.749   1
  -2   1  20 215.925  19.578   3
   1  -1 -20 482.407  38.064   1
  -1  -1  20 492.505  45.128   3
  -1   1  20 516.611  45.218   3
   1   1 -20 533.858  38.355   1
   0  -1 -20 6.24271 3.62761   1
   0  -1  20 7.15538 3.54674   3
   0   1 -20 3.69193 3.92249   1
   0   1  20 7.50628 3.39034   3
   1  -1  20 264.059  27.004   3
  -1  -1 -20 304.684  22.015   1
  -1   1 -20 299.719  22.066   1
   1   1  20 267.266  26.795   3
  -2  -1 -20 847.188  56.912   1
   2  -1  20 727.134  69.627   3
   2   1  20 696.657  69.373   3
   2   1  20 855.129  68.145   2
   3  -1  20 149.630  15.824   3
   3   1  20 124.796  15.177   3
   3   1  20 139.791  15.766   2
   4  -1  20 3.17096 4.10352   3
   4   1  20 -1.3024  3.9037   3
   4   1  20 1.83105 5.68431   2
   5   1  20 4.60723 5.01086   3
   5   1  20 5.62122 6.29726   2
   6   1  20 9.32717 7.21023   2
   7   1  20 54.1142 11.6990   2
  -7  -2  20 76.9542 10.7319   1
   7  -2 -20 72.3331 11.6102   1
  -7  -2  20 80.6645 10.1398   3
   7   2 -20 77.7171 12.1482   1
  -7   2  20 73.0161 11.9297   1
  -6  -2  20 37.0711  6.4649   3
  -6  -2  20 40.6199  7.3671   1
   6  -2 -20 38.4896  8.9500   1
  -6   2  20 49.4488  9.0132   1
   6   2 -20 38.6878  8.6902   1
  -5  -2  20 24.6393  5.0448   3
   5  -2 -20 30.7428  7.2825   1
  -5  -2  20 33.1133  6.2200   1
   5   2 -20 30.5592  7.7304   1
  -5   2  20 29.0233  7.4497   1
  -5   2  20 16.1144  5.2257   3
  -4  -2  20 71.4622  9.0862   3
   4  -2 -20 77.1637 10.2773   1
  -4  -2  20 80.6147  8.5124   1
  -4   2  20 72.9994 10.0042   1
  -4   2  20 80.0821  9.9760   3
   4   2 -20 83.2605 10.5542   1
   3  -2 -20 61.9009  8.9691   1
  -3  -2  20 64.9953  8.2946   3
  -3   2  20 78.8240  8.8915   1
  -3   2  20 66.2190  8.8266   3
   3   2 -20 60.5751  9.0972   1
  -2  -2  20 148.909  14.922   3
   2  -2 -20 145.845  13.986   1
   2   2 -20 137.841  14.118   1
  -2   2  20 151.860  15.083   3
  -1  -2  20 6.30286 3.42538   3
   1  -2 -20 2.50682 3.95324   1
  -1   2  20 6.90681 3.54776   3
   1   2 -20 14.0403  4.7172   1
   0  -2 -20 0.03084 3.26724   1
   0  -2  20 -1.3931  2.9788   3
   0   2  20 -0.8746  2.8883   3
   0   2 -20 -3.7093  3.5756   1
   1  -2  20 42.1152  7.3890   3
  -1  -2 -20 55.3468  6.2947   1
   1   2  20 44.6385  7.1896   3
  -1   2 -20 61.4523  6.7351   1
   1   2  20 47.5943  8.6579   2
   2  -2  20 11.8681  4.9952   3
  -2  -2 -20 20.6527  3.8910   1
   2   2  20 25.4237  6.9421   2
   2   2  20 20.6945  5.3114   3
   3  -2  20 22.6779  5.9196   3
   3   2  20 19.2077  7.2403   2
   3   2  20 20.9691  5.6710   3
   4  -2  20 28.2653  6.8560   3
   4   2  20 26.0780  7.9826   2
   4   2  20 25.7073  6.5377   3
   5   2  20 20.5936  6.5161   3
   5   2  20 20.2632  8.0953   2
   6   2  20 18.2773  8.2877   2
   7  -3 -20 3.23358 7.39891   1
  -7  -3  20 3.57323 6.13740   1
  -7   3  20 -6.3894  7.2576   1
   7   3 -20 -3.3147  6.8415   1
   6  -3 -20 73.6577 11.1521   1
  -6  -3  20 58.3718  8.8211   1
   6   3 -20 56.0512 10.6542   1
  -6   3  20 76.1744 11.3094   1
  -5  -3  20 42.2644  6.7146   1
   5  -3 -20 50.5068  8.8837   1
  -5  -3  20 29.8641  5.3961   3
  -5   3  20 42.0357  8.8586   1
  -5   3  20 30.5530  6.8289   3
   5   3 -20 46.8913  8.9661   1
   4  -3 -20 3.04319 5.51819   1
  -4  -3  20 2.07638 3.07960   3
   4   3 -20 8.47198 6.04784   1
  -4   3  20 0.62935 3.93687   3
  -4   3  20 -8.9212  5.6337   1
  -3  -3  20 9.61711 3.79872   3
   3  -3 -20 19.9883  6.0562   1
  -3   3  20 13.7717  4.4888   3
  -3   3  20 17.4661  6.2206   1
   3   3 -20 13.2302  5.9877   1
   2  -3 -20 263.253  26.532   1
  -2  -3  20 340.783  31.022   3
   2   3 -20 351.905  27.621   1
  -2   3  20 390.089  31.472   3
   1  -3 -20 16.4323  5.1111   1
  -1  -3  20 16.5590  4.6656   3
   1   3 -20 17.6100  6.0909   1
  -1   3  20 14.8670  4.3745   3
   0  -3  20 4.07950 3.54972   3
   0  -3 -20 3.92704 3.92737   1
   0   3  20 0.74787 5.14028   2
   0   3  20 1.99765 3.35945   3
   0   3 -20 1.24261 4.38758   1
   1  -3  20 1.91991 3.85653   3
  -1  -3 -20 -4.0266  3.2543   1
   1   3  20 1.45787 3.48876   3
   1   3  20 5.38981 5.09804   2
  -1   3 -20 -0.3452  4.0177   1
   2  -3  20 92.6139 11.6695   3
  -2  -3 -20 90.5234  8.7110   1
   2   3  20 60.6063 10.0755   3
   2   3  20 93.1593 12.2744   2
   3  -3  20 128.514  15.801   3
   3   3  20 140.530  15.798   3
   3   3  20 131.355  16.279   2
   4   3  20 41.7678  8.5456   3
   4   3  20 68.6525 11.0883   2
   5   3  20 47.3731 10.7290   2
   5   3  20 32.3587  7.5225   3
   6   3  20 47.1528 11.6611   2
  -6  -4  20 -0.4618  5.2377   1
   6  -4 -20 -1.2908  6.5938   1
  -6   4  20 -2.2721  6.9223   1
   6   4 -20 5.22356 7.64731   1
   5  -4 -20 0.74711 5.94626   1
   5   4 -20 1.79325 6.80945   1
  -5   4  20 -5.1209  4.5168   3
  -5   4  20 -3.2308  6.3445   1
   4  -4 -20 6.72578 6.22679   1
  -4   4  20 -0.4489  4.4002   3
   4   4 -20 3.06052 6.31222   1
  -4   4  20 -4.2625  6.6261   1
   3  -4 -20 8.52073 5.53795   1
  -3   4  20 6.67183 4.42777   3
  -3   4  20 13.2737  6.6689   1
   3   4 -20 12.9465  6.3662   1
  -2  -4  20 47.6753  7.3066   3
   2  -4 -20 43.7568  7.7481   1
   2   4 -20 44.6419  8.4481   1
  -2   4  20 52.9307  7.5548   3
  -1  -4  20 7.79997 4.48112   3
   1  -4 -20 9.78349 4.93799   1
   1   4 -20 10.2642  5.8264   1
  -1   4  20 9.34264 4.38658   3
   0  -4  20 193.247  20.918   3
   0  -4 -20 205.253  17.393   1
   0   4  20 201.852  20.590   3
   0   4 -20 222.314  18.410   1
   0   4  20 211.064  21.207   2
   1  -4  20 16.6418  5.0202   3
  -1  -4 -20 17.1667  4.6986   1
   1   4  20 15.6017  6.4658   2
  -1   4 -20 23.1832  5.9761   1
   1   4  20 15.7277  5.0747   3
   2  -4  20 7.92041 4.69135   3
  -2  -4 -20 3.80735 3.95178   1
   2   4  20 7.37547 6.31021   2
   2   4  20 3.83982 4.44826   3
  -3  -4 -20 16.4528  4.3910   1
   3   4  20 21.7511  7.8241   2
   3   4  20 10.1192  5.5311   3
   4   4  20 -1.2034  5.0057   3
   4   4  20 9.65803 7.48525   2
   5   4  20 7.87945 5.18180   3
   5   4  20 7.98916 7.66139   2
   5  -5 -20 52.8611  9.8572   1
   5   5 -20 38.9641  9.9412   1
  -5   5  20 35.8568  9.5791   1
   4  -5 -20 18.2881  7.3724   1
   4   5 -20 18.9252  7.7597   1
  -4   5  20 10.4716  5.4379   3
  -4   5  20 10.4235  7.6520   1
   3  -5 -20 14.9791  6.5814   1
  -3   5  20 8.34431 4.75956   3
   3   5 -20 4.50192 6.35907   1
   2  -5 -20 24.0106  6.6250   1
  -2   5  20 18.0901  5.5244   3
   2   5 -20 24.7389  7.3323   1
   1  -5 -20 18.5245  5.7457   1
   1   5 -20 15.3069  6.5948   1
  -1   5  20 8.83179 4.70260   3
  -1   5  20 10.3046  5.6246   2
   0  -5 -20 133.906  13.138   1
   0   5 -20 152.063  14.661   1
   0   5  20 121.887  15.852   2
   0   5  20 136.137  15.218   3
  -1  -5 -20 72.3384  8.2597   1
   1   5  20 59.7346 10.5720   2
  -1   5 -20 63.3998  9.3641   1
   1   5  20 55.4261  9.0893   3
  -2  -5 -20 8.79953 4.64479   1
   2   5  20 8.04094 6.97073   2
   2   5  20 1.46170 4.95282   3
  -3  -5 -20 40.3441  6.3782   1
   3   5  20 33.9306  9.6896   2
   3   5  20 32.1810  7.9259   3
   4   5  20 27.7232  8.1963   3
   4   5  20 62.7931 12.0669   2
   3  -6 -20 28.9290  7.9491   1
   3   6 -20 24.9181  8.8205   1
  -3   6  20 20.5476  6.4184   3
   2  -6 -20 7.00867 5.70842   1
  -2   6  20 -1.0620  4.8707   3
   2   6 -20 0.68592 6.84208   1
   1  -6 -20 13.0703  5.9327   1
   1   6 -20 7.18884 6.64453   1
  -1   6  20 9.13199 6.09176   2
  -1   6  20 5.85431 4.84435   3
   0  -6 -20 1.79508 4.81820   1
   0   6  20 -9.1548  5.2519   2
   0   6 -20 1.84399 6.05312   1
   0   6  20 -8.0449  4.0099   3
  -1  -6 -20 -1.3721  4.3974   1
  -1   6 -20 -3.9632  6.0389   1
   1   6  20 -3.1924  6.1944   2
   1   6  20 0.94154 4.69521   3
  -2  -6 -20 13.5963  5.5712   1
   2   6  20 -0.2227  5.5085   3
   2   6  20 11.6165  7.2717   2
  -7   0  21 -4.3521  6.0028   1
   7   0 -21 -8.8717  5.7686   1
  -6   0  21 -4.4465  4.0719   3
   6   0 -21 -0.9204  5.6901   1
  -6   0  21 -2.3031  5.6969   1
   5   0 -21 -0.9670  5.2510   1
  -5   0  21 -0.4788  5.0195   1
  -5   0  21 -5.5217  3.3716   3
  -4   0  21 -2.6452  4.1938   1
   4   0 -21 1.84670 4.95558   1
  -4   0  21 -1.1375  3.1192   3
   3   0 -21 1.06256 4.63749   1
  -3   0  21 -1.0985  2.7671   3
   2   0 -21 3.50274 4.50892   1
  -2   0  21 3.51163 2.95194   3
   1   0 -21 1.02713 3.53337   1
  -1   0  21 0.92680 2.92475   3
   0   0  21 1.26825 2.92808   3
   0   0 -21 3.84475 3.48579   1
  -1   0 -21 0.99803 3.05376   1
   1   0  21 -1.8000  2.9997   3
   2   0  21 3.40804 3.49851   3
   3   0  21 -3.3512  3.4261   3
   4   0  21 -1.7416  3.6694   3
   5   0  21 -3.4366  5.5013   2
   5   0  21 -3.0932  3.9631   3
   6   0  21 -5.5155  5.9648   2
  -7  -1  21 -7.9535  4.3938   3
   7  -1 -21 3.62512 6.91484   1
  -7  -1  21 -6.7281  5.6882   1
  -7   1  21 -8.9535  6.2247   1
   7   1 -21 -1.2029  5.8879   1
  -6  -1  21 6.55471 5.78383   1
   6  -1 -21 -1.6422  5.6926   1
  -6  -1  21 -6.7627  3.7794   3
  -6   1  21 -3.5418  4.1117   3
  -6   1  21 2.31613 6.08047   1
   6   1 -21 7.33350 5.98090   1
  -5  -1  21 36.5360  6.7203   1
  -5  -1  21 35.4195  5.9912   3
   5  -1 -21 35.9270  7.6966   1
  -5   1  21 37.8133  7.7319   1
   5   1 -21 33.1431  7.9352   1
  -5   1  21 30.5868  6.0716   3
  -4  -1  21 2.94595 3.31558   3
   4  -1 -21 3.69680 5.29832   1
   4   1 -21 2.83325 5.21024   1
  -4   1  21 2.96755 3.53132   3
  -3  -1  21 2.08562 3.12987   3
   3  -1 -21 1.23806 4.78279   1
  -3   1  21 2.21196 3.20402   3
   3   1 -21 10.2559  5.1221   1
   2  -1 -21 7.35594 4.72886   1
  -2  -1  21 11.0658  3.5378   3
  -2   1  21 5.81405 3.58046   3
   2   1 -21 8.79966 5.04874   1
   1  -1 -21 8.31234 4.43557   1
  -1  -1  21 7.56152 3.45288   3
   1   1 -21 12.2749  4.3354   1
  -1   1  21 7.84416 3.52078   3
   0  -1 -21 156.340  12.677   1
   0  -1  21 137.004  14.785   3
   0   1  21 133.894  14.725   3
   0   1 -21 137.084  12.634   1
   1  -1  21 10.1948  4.4670   3
  -1  -1 -21 18.4740  3.8203   1
  -1   1 -21 17.4992  4.0750   1
   1   1  21 12.5859  4.2222   3
   2  -1  21 129.098  15.459   3
   2   1  21 150.392  15.672   3
   3  -1  21 65.5089  9.7250   3
   3   1  21 87.8200 11.2904   2
   3   1  21 48.7304  8.4725   3
   4  -1  21 -1.8700  3.6833   3
   4   1  21 -0.8211  4.0774   3
   4   1  21 2.97279 5.86196   2
   5   1  21 21.0248  6.6484   3
   5   1  21 35.9937  8.9215   2
   6   1  21 20.7000  8.4270   2
   7  -2 -21 41.9783  9.7557   1
  -7  -2  21 49.5061  8.6692   1
  -7  -2  21 44.2759  7.5957   3
  -7   2  21 38.1057  9.6333   1
   7   2 -21 41.6995  9.8706   1
  -6  -2  21 3.04889 5.52997   1
  -6  -2  21 4.58032 4.23489   3
   6  -2 -21 8.73740 6.25618   1
  -6   2  21 6.20729 6.87203   1
   6   2 -21 11.0254  7.0694   1
  -6   2  21 8.24992 5.07576   3
  -5  -2  21 15.3930  4.4394   3
   5  -2 -21 32.7983  7.6196   1
  -5  -2  21 21.4172  5.6816   1
  -5   2  21 20.6093  5.5437   3
  -5   2  21 27.9416  7.4264   1
   5   2 -21 37.0324  8.1403   1
  -4  -2  21 5.54716 3.36675   3
   4  -2 -21 7.91676 5.36103   1
  -4   2  21 -0.3239  3.7441   3
   4   2 -21 1.81133 5.37908   1
  -4   2  21 1.31711 4.83431   1
  -3  -2  21 21.9497  4.6889   3
   3  -2 -21 26.5674  6.3890   1
  -3   2  21 26.9642  5.2440   3
   3   2 -21 33.1020  6.7839   1
  -2  -2  21 88.0349 10.8720   3
   2  -2 -21 109.917  11.164   1
   2   2 -21 80.5980 10.6272   1
  -2   2  21 109.060  11.380   3
  -1  -2  21 428.810  40.485   3
   1  -2 -21 491.518  34.589   1
   1   2 -21 404.998  34.293   1
  -1   2  21 468.491  40.657   3
   0  -2 -21 27.1034  4.8664   1
   0  -2  21 15.2180  4.7567   3
   0   2 -21 19.1947  4.9129   1
   0   2  21 11.5031  4.4381   3
  -1  -2 -21 126.521  10.720   1
   1  -2  21 104.291  13.224   3
  -1   2 -21 124.255  11.045   1
   1   2  21 96.6545 12.6138   3
   1   2  21 113.081  13.492   2
   2  -2  21 7.92431 4.46503   3
   2   2  21 0.88925 3.90336   3
   2   2  21 7.70204 5.72074   2
   3  -2  21 140.633  15.802   3
   3   2  21 153.593  16.450   2
   3   2  21 117.728  15.412   3
   4  -2  21 1.56098 4.35547   3
   4   2  21 0.01904 4.30400   3
   4   2  21 3.45314 6.24973   2
   5   2  21 18.2422  6.4334   3
   5   2  21 14.8456  8.0803   2
   6   2  21 12.6615  8.3098   2
  -6  -3  21 4.02638 5.65003   1
   6  -3 -21 4.33218 6.72425   1
   6   3 -21 15.5086  7.7078   1
  -6   3  21 6.85558 7.46971   1
   5  -3 -21 14.2656  6.8962   1
  -5   3  21 19.8771  7.4833   1
   5   3 -21 24.9986  7.6477   1
  -5   3  21 12.8662  5.2315   3
  -4  -3  21 0.54675 3.13314   3
   4  -3 -21 -1.0957  5.2341   1
  -4   3  21 5.26423 4.32459   3
   4   3 -21 6.24724 5.95069   1
  -4   3  21 3.40109 6.16635   1
   3  -3 -21 42.9367  7.9746   1
  -3  -3  21 39.4070  6.2620   3
  -3   3  21 34.5797  6.4874   3
   3   3 -21 55.1920  8.6603   1
   2  -3 -21 6.35290 5.11635   1
  -2  -3  21 4.73281 3.72374   3
   2   3 -21 11.0641  5.6461   1
  -2   3  21 4.58175 3.88819   3
  -1  -3  21 316.101  30.704   3
   1  -3 -21 326.853  26.083   1
   1   3 -21 336.226  26.648   1
  -1   3  21 333.115  30.685   3
   0  -3  21 182.768  20.888   3
   0  -3 -21 212.642  17.569   1
   0   3 -21 226.549  18.146   1
   0   3  21 219.324  20.987   3
  -1  -3 -21 1.66625 3.63130   1
   1  -3  21 6.78215 4.37708   3
   1   3  21 1.20245 3.76876   3
   1   3  21 2.64336 4.99997   2
  -2  -3 -21 382.363  28.512   1
   2  -3  21 362.892  35.553   3
   2   3  21 422.479  35.329   2
   2   3  21 333.924  35.085   3
   3  -3  21 2.11106 4.49598   3
   3   3  21 9.06205 6.53700   2
   3   3  21 -1.6648  4.0452   3
   4   3  21 4.49969 6.51245   2
   4   3  21 -0.5869  4.5706   3
   5   3  21 40.7874 10.3576   2
   5   3  21 27.6476  7.1538   3
   6  -4 -21 159.664  17.850   1
  -6   4  21 156.347  18.118   1
   6   4 -21 172.146  18.863   1
   5  -4 -21 -1.4019  6.1393   1
  -5   4  21 1.17584 6.96774   1
   5   4 -21 0.63820 6.62661   1
   4  -4 -21 9.56826 6.64191   1
  -4   4  21 12.1634  5.2944   3
   4   4 -21 16.4745  7.1642   1
   3  -4 -21 22.2278  6.4172   1
   3   4 -21 13.1120  6.5926   1
  -3   4  21 3.10385 4.20792   3
   2  -4 -21 91.6514 11.2137   1
   2   4 -21 110.876  12.540   1
  -2   4  21 92.1415 11.8389   3
   1  -4 -21 4.21275 4.95819   1
  -1  -4  21 0.21300 3.86824   3
   1   4 -21 -1.5662  5.2907   1
  -1   4  21 -1.6586  3.7427   3
   0  -4  21 10.4534  4.8340   3
   0  -4 -21 13.6161  4.9686   1
   0   4  21 10.1686  5.6922   2
   0   4  21 9.42399 4.56751   3
   0   4 -21 9.22691 5.48265   1
  -1  -4 -21 6.27870 4.07156   1
   1  -4  21 3.87227 4.02451   3
   1   4  21 4.89713 5.83215   2
   1   4  21 -0.5195  3.7911   3
   2  -4  21 8.20019 5.04370   3
  -2  -4 -21 7.07283 4.20240   1
   2   4  21 5.76502 6.22590   2
   2   4  21 3.15916 4.59975   3
   3   4  21 63.4800 10.8246   3
   3   4  21 107.221  13.803   2
   4   4  21 6.21450 5.77685   3
   4   4  21 26.7042  8.8945   2
   5   4  21 50.4373 11.3020   2
   4  -5 -21 13.8396  7.0117   1
   4   5 -21 33.8117  8.9192   1
   3  -5 -21 46.6420  8.4618   1
   3   5 -21 47.8285  9.5803   1
  -3   5  21 34.9121  7.1096   3
   2  -5 -21 -2.2662  4.8673   1
  -2   5  21 -11.185   3.943   3
   2   5 -21 -4.4969  5.8262   1
   1  -5 -21 207.389  18.522   1
  -1   5  21 212.798  21.425   2
  -1   5  21 209.870  21.322   3
   1   5 -21 201.099  19.325   1
   0  -5 -21 73.3597  9.2160   1
   0   5  21 66.6439  9.8231   3
   0   5  21 76.2909 11.3986   2
   0   5 -21 79.8528 10.5704   1
  -1  -5 -21 5.73557 4.65725   1
   1   5  21 -1.1546  5.7580   2
   1   5  21 3.49891 4.82232   3
  -2  -5 -21 17.7853  5.2057   1
   2   5  21 6.22099 5.71722   3
   2   5  21 16.4284  7.6737   2
  -3  -5 -21 74.9645  8.1212   1
   3   5  21 38.3480  9.2000   3
   3   5  21 52.8045 11.2651   2
   2  -6 -21 9.45483 5.92237   1
   2   6 -21 5.10659 7.19088   1
   1  -6 -21 1.94023 5.11923   1
  -1   6  21 -1.5743  5.1089   2
  -1   6  21 -4.4298  4.4100   3
   1   6 -21 -4.5905  6.1045   1
   0  -6 -21 3.54608 5.13089   1
   0   6  21 -1.7314  4.7719   3
   0   6 -21 2.40764 6.47151   1
   0   6  21 -3.4831  5.9735   2
  -1  -6 -21 16.6289  5.9511   1
   1   6  21 12.2032  7.3322   2
   1   6  21 17.6365  6.3900   3
  -7   0  22 22.3436  7.8525   1
   7   0 -22 31.9299  8.4554   1
  -7   0  22 13.6351  6.0243   3
   6   0 -22 29.9744  8.1544   1
  -6   0  22 37.2887  7.7930   1
  -6   0  22 29.4528  6.4416   3
  -5   0  22 4.81124 3.99995   3
   5   0 -22 1.54907 5.68699   1
   4   0 -22 139.411  14.985   1
  -4   0  22 153.217  15.356   3
  -3   0  22 178.173  17.338   3
   3   0 -22 167.844  16.180   1
   2   0 -22 32.5735  6.1846   1
  -2   0  22 25.1351  5.0301   3
   1   0 -22 2.90649 3.70438   1
  -1   0  22 -1.0367  2.7583   3
   0   0 -22 52.0245  6.5691   1
   0   0  22 46.5402  7.1663   3
   1   0  22 -2.4742  3.0025   3
   2   0  22 44.0038  7.4261   3
   3   0  22 46.1516  8.2140   3
   4   0  22 18.6758  5.8331   3
   5   0  22 -1.0516  4.2815   3
   7  -1 -22 21.5865  8.4748   1
  -7  -1  22 6.73148 5.51803   3
  -7  -1  22 17.3881  7.2853   1
  -7   1  22 23.0554  8.3149   1
   7   1 -22 13.3134  7.2142   1
   6  -1 -22 10.4722  6.9021   1
  -6  -1  22 9.25584 4.78375   3
  -6  -1  22 12.7735  6.1505   1
  -6   1  22 10.6180  6.7365   1
  -6   1  22 4.86474 4.99724   3
   6   1 -22 16.3243  6.7802   1
   5  -1 -22 15.7764  6.6974   1
  -5  -1  22 5.00672 3.95921   3
   5   1 -22 9.39877 6.26520   1
  -5   1  22 14.4529  4.8538   3
  -4  -1  22 70.5997  9.0653   3
   4  -1 -22 65.4362  9.8741   1
  -4   1  22 77.3941  9.5054   3
   4   1 -22 62.1934  9.8257   1
   3  -1 -22 -1.9808  4.4830   1
  -3  -1  22 0.86041 2.96005   3
  -3   1  22 -1.3772  2.9319   3
   3   1 -22 9.38955 5.13163   1
  -2  -1  22 126.753  13.210   3
   2  -1 -22 116.895  12.411   1
  -2   1  22 131.314  13.349   3
   2   1 -22 114.536  12.434   1
  -1  -1  22 5.02828 3.42288   3
   1  -1 -22 6.55297 4.04738   1
  -1   1  22 2.14053 3.14142   3
   1   1 -22 5.78581 4.34254   1
   0  -1  22 14.7588  4.4801   3
   0  -1 -22 16.6990  4.4755   1
   0   1 -22 15.0117  4.3376   1
   0   1  22 8.73825 3.82622   3
  -1  -1 -22 188.808  14.256   1
   1  -1  22 160.495  17.592   3
   1   1  22 148.679  17.134   3
   2  -1  22 3.92482 4.04650   3
   2   1  22 6.61834 4.04802   3
   3  -1  22 9.66825 4.67782   3
   3   1  22 7.90656 4.04300   3
   4  -1  22 116.003  15.232   3
   4   1  22 117.888  15.251   3
   4   1  22 151.572  16.225   2
   5   1  22 36.5491  8.3327   3
   5   1  22 54.3990 10.1681   2
   6   1  22 46.2040 10.2531   2
   6  -2 -22 47.6650  9.4238   1
  -6  -2  22 42.6215  7.0800   3
  -6   2  22 42.9012  9.0759   1
   6   2 -22 36.1464  9.2956   1
  -5  -2  22 -0.4893  3.4281   3
   5  -2 -22 -0.6387  5.5493   1
  -5   2  22 -3.2996  3.9603   3
   5   2 -22 -0.2464  5.9264   1
  -5   2  22 2.26098 6.09268   1
  -4  -2  22 17.2538  4.5789   3
   4  -2 -22 17.8409  6.2886   1
   4   2 -22 18.4473  6.4741   1
  -4   2  22 14.8301  4.8525   3
   3  -2 -22 110.741  12.364   1
  -3  -2  22 101.515  11.757   3
  -3   2  22 113.312  12.185   3
   3   2 -22 101.346  12.317   1
  -2  -2  22 5.21575 3.45438   3
   2  -2 -22 -0.8553  4.3967   1
  -2   2  22 -0.5938  3.4204   3
   2   2 -22 11.0100  5.0396   1
   1  -2 -22 70.0804  8.4694   1
  -1  -2  22 53.5217  8.1570   3
  -1   2  22 66.2855  8.6999   3
   1   2 -22 61.1099  8.1188   1
   0  -2 -22 2.70943 3.75381   1
   0  -2  22 1.15135 3.55039   3
   0   2  22 1.82845 3.51112   3
   0   2 -22 -0.5089  3.7183   1
  -1  -2 -22 0.78262 3.71226   1
   1  -2  22 0.15684 3.67351   3
   1   2  22 7.35093 3.98049   3
   2  -2  22 6.71076 4.49057   3
   2   2  22 7.72647 4.51670   3
   2   2  22 10.2913  6.1524   2
   3  -2  22 38.6108  7.5884   3
   3   2  22 39.7369  7.6741   3
   3   2  22 35.2989  8.2738   2
   4  -2  22 21.7382  6.3872   3
   4   2  22 19.3497  6.2761   3
   4   2  22 15.2330  7.7460   2
   5   2  22 49.2402 10.9186   2
   6  -3 -22 83.8527 13.0888   1
  -6   3  22 93.3742 12.9978   1
   6   3 -22 96.4341 13.6132   1
   5  -3 -22 4.71528 6.03361   1
   5   3 -22 -9.0793  5.7490   1
  -5   3  22 3.93915 4.59603   3
  -4  -3  22 2.56916 3.44776   3
   4  -3 -22 1.12680 5.66922   1
  -4   3  22 1.55715 4.23516   3
   4   3 -22 1.48332 6.06671   1
  -3  -3  22 14.9941  4.4341   3
   3  -3 -22 15.6478  5.9921   1
  -3   3  22 12.0133  4.8065   3
   3   3 -22 20.6462  6.7066   1
  -2  -3  22 138.717  15.165   3
   2  -3 -22 145.987  14.333   1
   2   3 -22 147.501  14.593   1
  -2   3  22 140.290  15.415   3
  -1  -3  22 1.95436 3.69561   3
   1  -3 -22 0.75059 4.53383   1
   1   3 -22 3.42452 4.92212   1
  -1   3  22 -0.5512  3.4581   3
   0  -3 -22 27.2263  5.3347   1
   0  -3  22 16.1069  5.2312   3
   0   3 -22 16.2454  5.5687   1
   0   3  22 19.3719  5.3173   3
   1  -3  22 -0.1291  4.1426   3
  -1  -3 -22 7.09505 4.17798   1
   1   3  22 6.76822 6.08857   2
   1   3  22 -0.7968  3.8211   3
   2  -3  22 10.9081  5.2817   3
   2   3  22 16.1037  6.8342   2
   2   3  22 19.3677  5.8482   3
   3  -3  22 239.006  23.609   3
   3   3  22 188.085  22.685   3
   3   3  22 241.625  23.498   2
   4   3  22 1.43101 4.53612   3
   4   3  22 2.92424 6.58371   2
   5   3  22 -1.4851  7.2634   2
   5  -4 -22 -4.4850  5.9801   1
   5   4 -22 -0.8767  6.9415   1
   4  -4 -22 -0.6100  5.6311   1
  -4   4  22 -1.6961  4.4126   3
   4   4 -22 -3.6830  6.3264   1
   3  -4 -22 44.5247  8.3162   1
   3   4 -22 27.2201  7.8153   1
  -3   4  22 37.6039  7.0308   3
   2  -4 -22 1.39020 4.93748   1
  -2   4  22 -4.1633  4.0859   3
   2   4 -22 7.74464 6.11724   1
   1  -4 -22 24.3788  6.2975   1
  -1   4  22 30.0356  6.1915   3
   1   4 -22 29.4142  7.2400   1
   0  -4  22 19.6563  5.6511   3
   0  -4 -22 20.5480  5.4324   1
   0   4  22 19.3395  7.0906   2
   0   4  22 8.78584 5.05390   3
   0   4 -22 28.7831  6.7862   1
  -1  -4 -22 29.9899  5.7519   1
   1  -4  22 19.3064  5.8002   3
   1   4  22 25.2726  7.7520   2
   1   4  22 24.0877  6.2038   3
   2  -4  22 67.4654 10.5688   3
  -2  -4 -22 94.6208  9.1718   1
   2   4  22 52.3256 10.0990   3
   2   4  22 85.2588 12.3532   2
   3   4  22 -0.0557  4.8177   3
   3   4  22 1.89049 6.70508   2
   4   4  22 18.4452  8.4625   2
   3  -5 -22 16.9778  6.8533   1
   3   5 -22 21.4472  7.7581   1
   2  -5 -22 5.28708 5.57146   1
   2   5 -22 -2.6377  6.2647   1
  -2   5  22 -3.7305  4.2955   3
   1  -5 -22 44.7671  7.8603   1
  -1   5  22 37.2058  7.5252   3
   1   5 -22 53.3573  8.8617   1
   0  -5 -22 -7.7194  4.4671   1
   0   5  22 -6.2372  4.1044   3
   0   5 -22 4.50121 6.06047   1
   0   5  22 2.57583 5.83298   2
  -1  -5 -22 8.92586 4.94807   1
   1   5  22 10.8314  7.0349   2
   1   5  22 -5.1908  4.2974   3
  -2  -5 -22 6.38579 4.51805   1
   2   5  22 -5.6318  4.7437   3
   2   5  22 3.31056 6.81541   2
   6   0 -23 2.17216 6.36887   1
  -6   0  23 -9.2527  4.0541   3
  -5   0  23 -1.9832  3.8387   3
   5   0 -23 1.66952 6.16200   1
   4   0 -23 0.33742 5.22142   1
  -4   0  23 -3.5335  3.0673   3
  -3   0  23 -0.7231  3.2323   3
   3   0 -23 2.60752 4.81372   1
   2   0 -23 3.30952 4.12283   1
  -2   0  23 0.23850 2.95601   3
   1   0 -23 -0.9327  3.7945   1
  -1   0  23 -3.0802  2.7794   3
   0   0  23 -3.8115  2.7710   3
   0   0 -23 -4.7705  3.4172   1
   1   0  23 1.89660 3.58903   3
   2   0  23 -2.3500  3.4270   3
   3   0  23 -1.6860  3.9146   3
   4   0  23 4.92164 4.58681   3
  -6  -1  23 -0.7945  4.3631   3
   6  -1 -23 -6.3679  6.3213   1
   6   1 -23 1.71267 6.63309   1
  -5  -1  23 22.9044  5.3346   3
   5  -1 -23 31.5640  7.7355   1
  -5   1  23 22.1423  5.7133   3
   5   1 -23 21.4042  7.2342   1
  -4  -1  23 -0.9778  3.2433   3
   4  -1 -23 -1.2010  5.0182   1
   4   1 -23 3.18846 5.45250   1
  -4   1  23 -1.3595  3.4078   3
  -3  -1  23 -0.3536  3.0864   3
   3  -1 -23 -1.3942  4.4380   1
   3   1 -23 -4.7625  4.3490   1
  -3   1  23 -2.1213  3.1376   3
  -2  -1  23 0.91548 3.05099   3
   2  -1 -23 5.44833 4.82937   1
  -2   1  23 5.88799 3.52526   3
   2   1 -23 4.83058 4.64495   1
   1  -1 -23 17.0458  4.8808   1
  -1  -1  23 7.45989 3.68251   3
  -1   1  23 11.2250  4.1248   3
   1   1 -23 11.7247  4.9128   1
   0  -1 -23 25.0578  4.8864   1
   0  -1  23 9.79649 4.17802   3
   0   1  23 8.53900 4.04903   3
   0   1 -23 21.1885  4.8670   1
   1  -1  23 11.5551  4.5564   3
   1   1  23 7.61628 4.11622   3
   2  -1  23 50.9642  8.3215   3
   2   1  23 51.6954  8.2981   3
   3  -1  23 -2.9828  3.7591   3
   3   1  23 2.14972 4.08794   3
   4  -1  23 94.8865 13.1967   3
   4   1  23 116.777  14.208   2
   4   1  23 81.6055 12.6740   3
   5   1  23 -2.0771  6.8909   2
   6  -2 -23 23.6969  7.8981   1
  -6  -2  23 3.61983 4.43597   3
   6   2 -23 13.6901  7.5459   1
   5  -2 -23 5.24788 6.53605   1
  -5  -2  23 11.8976  4.1858   3
   5   2 -23 17.6440  7.8519   1
  -5   2  23 7.32842 4.85200   3
   4  -2 -23 42.4359  8.2367   1
  -4  -2  23 40.4627  6.2246   3
   4   2 -23 41.0220  8.2236   1
  -4   2  23 28.0493  5.8910   3
  -3  -2  23 3.91050 3.35845   3
   3  -2 -23 -3.9221  5.0045   1
  -3   2  23 -0.7695  3.3160   3
   3   2 -23 4.26326 5.18478   1
  -2  -2  23 3.61399 3.46811   3
   2  -2 -23 6.70771 5.03278   1
   2   2 -23 4.84408 5.21398   1
  -2   2  23 9.14918 3.87813   3
  -1  -2  23 4.33852 3.82934   3
   1  -2 -23 3.05997 4.59207   1
   1   2 -23 8.25382 4.83054   1
  -1   2  23 6.74107 3.87996   3
   0  -2  23 30.0001  6.5650   3
   0  -2 -23 47.4487  6.3049   1
   0   2 -23 41.7856  6.5109   1
   0   2  23 31.0970  6.3268   3
   1  -2  23 16.9742  5.4496   3
  -1  -2 -23 22.6522  4.7877   1
   1   2  23 12.0637  4.8020   3
   2  -2  23 -1.6397  3.7895   3
   2   2  23 1.05083 4.33815   3
   3  -2  23 12.8343  5.0267   3
   3   2  23 13.0213  6.7163   2
   3   2  23 14.6595  5.5322   3
   4  -2  23 4.49017 4.88689   3
   4   2  23 0.82131 4.99044   3
   4   2  23 -2.0771  5.6292   2
   5   2  23 10.4060  7.7144   2
   5  -3 -23 27.2291  7.7424   1
   5   3 -23 9.67248 7.52135   1
   4  -3 -23 -2.1903  5.5504   1
   4   3 -23 -1.3805  5.9918   1
  -4   3  23 3.81927 3.85391   3
  -3  -3  23 3.28081 3.71925   3
   3  -3 -23 14.5782  6.1033   1
   3   3 -23 14.6821  6.2672   1
  -3   3  23 0.20780 3.94122   3
  -2  -3  23 4.50491 4.01659   3
   2  -3 -23 7.43053 5.28795   1
  -2   3  23 8.64026 4.41510   3
   2   3 -23 1.59553 5.60612   1
   1  -3 -23 23.7552  5.5207   1
  -1  -3  23 23.3776  5.6696   3
   1   3 -23 27.7598  6.5535   1
  -1   3  23 17.6594  5.5219   3
   0  -3  23 13.9824  5.1810   3
   0  -3 -23 23.4705  5.3567   1
   0   3 -23 19.9361  5.8661   1
   0   3  23 6.36868 4.65544   3
  -1  -3 -23 43.4658  6.2718   1
   1  -3  23 40.1582  7.6940   3
   1   3  23 32.9893  7.0699   3
   1   3  23 52.4267  9.3375   2
   2  -3  23 42.7171  8.0507   3
   2   3  23 48.1194  9.4053   2
   2   3  23 33.3294  7.6691   3
   3  -3  23 19.1265  6.2011   3
   3   3  23 9.13719 5.65828   3
   3   3  23 15.3384  7.4157   2
   4   3  23 25.3711  9.0724   2
   4  -4 -23 10.9093  6.9268   1
   4   4 -23 13.7067  7.4637   1
   3  -4 -23 6.88528 6.25477   1
   3   4 -23 6.83961 6.38270   1
   2  -4 -23 25.1723  6.4401   1
  -2   4  23 9.34932 4.83542   3
   2   4 -23 8.98712 6.59928   1
   1  -4 -23 47.4151  7.3839   1
  -1   4  23 28.2777  6.8594   3
   1   4 -23 39.7095  7.9004   1
   0  -4 -23 109.896  10.902   1
   0   4 -23 106.717  11.905   1
   0   4  23 76.1290 11.6351   3
   1  -4  23 14.8287  5.2875   3
  -1  -4 -23 15.4657  5.2456   1
   1   4  23 18.5523  7.1020   2
   1   4  23 10.4002  5.3164   3
   2  -4  23 12.6602  5.5705   3
   2   4  23 12.5663  5.9929   3
   2   4  23 7.43755 6.83583   2
   3   4  23 -2.9046  6.9620   2
   2  -5 -23 17.4093  6.9735   1
   2   5 -23 19.0149  7.6835   1
   1  -5 -23 25.4964  6.9089   1
   1   5 -23 28.5526  7.5766   1
   0  -5 -23 4.31134 4.88042   1
   0   5 -23 1.05445 6.13001   1
   0   5  23 -0.1305  6.1126   2
  -1  -5 -23 25.5287  5.8608   1
   1   5  23 16.9961  7.3879   2
   6   0 -24 1.14059 6.35027   1
   5   0 -24 185.987  19.228   1
  -5   0  24 199.444  19.811   3
   4   0 -24 3.51813 5.82671   1
  -4   0  24 3.53184 3.58699   3
  -3   0  24 12.6303  4.2866   3
   3   0 -24 18.8324  6.0435   1
   2   0 -24 44.7805  7.2066   1
  -2   0  24 31.9420  6.0048   3
   1   0 -24 51.8555  7.3076   1
  -1   0  24 46.6136  7.4420   3
   0   0  24 2.03018 3.34634   3
   0   0 -24 2.40469 3.77655   1
   1   0  24 30.1133  6.4239   3
   2   0  24 1.65107 3.92277   3
   3   0  24 7.85687 5.00424   3
  -6  -1  24 18.3176  5.2432   3
  -5  -1  24 53.6635  7.9934   3
   5  -1 -24 60.3435 10.2768   1
  -5   1  24 58.1796  8.4612   3
   5   1 -24 56.9483 10.0922   1
   4  -1 -24 1.90670 5.10175   1
  -4  -1  24 -3.3809  3.6509   3
  -4   1  24 0.77634 3.66369   3
   4   1 -24 6.33860 5.78968   1
  -3  -1  24 9.56469 4.08023   3
   3  -1 -24 11.5122  5.7342   1
   3   1 -24 15.2609  6.0092   1
  -3   1  24 5.68517 4.19422   3
   2  -1 -24 14.4848  5.4297   1
  -2  -1  24 2.82780 3.53463   3
  -2   1  24 4.27745 3.62764   3
   2   1 -24 -0.3302  4.6304   1
  -1  -1  24 71.8968 10.0540   3
   1  -1 -24 90.0574  9.6286   1
  -1   1  24 72.6854 10.0881   3
   1   1 -24 80.6027  9.4251   1
   0  -1 -24 5.23153 4.10778   1
   0  -1  24 3.47588 3.71011   3
   0   1  24 3.47477 3.70343   3
   1  -1  24 93.6245 12.5622   3
   1   1  24 111.226  12.776   3
   2  -1  24 4.57717 4.37934   3
   2   1  24 -2.2686  3.7319   3
   3  -1  24 36.3472  7.7268   3
   3   1  24 39.2207  7.8253   3
  -5  -2  24 24.6998  6.1784   3
   5  -2 -24 44.6189  8.8426   1
   5   2 -24 26.9481  8.5143   1
   4  -2 -24 -1.2028  5.9114   1
  -4  -2  24 4.20499 3.79484   3
   4   2 -24 0.35150 5.88750   1
  -4   2  24 -6.4283  3.8160   3
  -3  -2  24 -3.1337  3.2152   3
   3  -2 -24 -4.2939  4.8885   1
   3   2 -24 4.32770 5.04471   1
  -3   2  24 -1.3653  3.7706   3
   2  -2 -24 84.5473 10.0643   1
  -2  -2  24 59.9448  9.1462   3
   2   2 -24 90.5448 10.3735   1
  -2   2  24 79.6068 10.3216   3
   1  -2 -24 36.9276  6.6612   1
  -1  -2  24 28.1740  6.1585   3
   1   2 -24 30.4861  6.5782   1
  -1   2  24 32.9810  6.2673   3
   0  -2 -24 6.63943 4.49378   1
   0  -2  24 1.66445 4.13096   3
   0   2  24 6.65340 4.06864   3
   1  -2  24 -1.9789  3.9053   3
   1   2  24 2.10438 3.90986   3
   2  -2  24 0.10321 4.09818   3
   2   2  24 1.86151 4.39342   3
   3  -2  24 2.75049 3.74826   3
   3   2  24 1.92853 6.21610   2
   3   2  24 -0.9171  4.0478   3
   4   2  24 34.9764  9.1481   2
   4  -3 -24 6.95257 6.44308   1
   4   3 -24 2.01681 6.55715   1
   3  -3 -24 -2.6885  5.2647   1
  -3  -3  24 -3.8596  3.1426   3
   3   3 -24 -0.4116  5.7589   1
  -2  -3  24 -0.8051  3.7811   3
   2  -3 -24 -0.6392  5.0253   1
   2   3 -24 -1.6227  5.3903   1
  -2   3  24 1.57871 4.14640   3
   1  -3 -24 -0.6732  4.6487   1
  -1  -3  24 -3.2218  3.8695   3
  -1   3  24 -0.3247  3.9468   3
   1   3 -24 -0.7492  5.2574   1
   0  -3 -24 -6.5134  4.0860   1
   0  -3  24 -2.7429  3.9909   3
   0   3  24 -2.1035  3.4900   3
  -1  -3 -24 11.6993  4.5943   1
   1  -3  24 2.56087 4.56573   3
   1   3  24 5.41434 4.65482   3
   2  -3  24 14.5406  5.9222   3
   2   3  24 18.0066  7.7087   2
   2   3  24 15.3031  6.2059   3
   3  -3  24 -1.6703  4.6050   3
   3   3  24 4.52142 6.34363   2
   3  -4 -24 36.8829  8.5511   1
   3   4 -24 32.4488  8.7170   1
   2  -4 -24 29.5755  7.3478   1
   2   4 -24 25.4070  7.7415   1
   1  -4 -24 -4.9825  4.8730   1
   1   4 -24 -4.9413  5.6498   1
   0  -4 -24 92.2291 10.7622   1
  -1  -4 -24 19.3527  5.2555   1
   1   4  24 2.16036 6.50217   2
   2  -4  24 11.9442  5.9784   3
   2   4  24 17.2093  7.2860   2
   5   0 -25 -3.2452  6.0053   1
  -4   0  25 -2.9510  3.9995   3
   4   0 -25 2.30321 5.94389   1
   3   0 -25 7.20806 5.42484   1
  -3   0  25 1.18974 3.66134   3
   2   0 -25 1.97216 4.71413   1
  -2   0  25 -2.9642  3.2551   3
   1   0 -25 6.15761 4.23025   1
  -1   0  25 2.09449 3.22499   3
   0   0  25 -1.0017  3.4781   3
   1   0  25 3.44357 4.26462   3
   2   0  25 -1.7108  3.8319   3
  -5  -1  25 22.3690  5.8676   3
   5  -1 -25 26.3381  8.2507   1
   5   1 -25 34.8121  8.5978   1
   4  -1 -25 -4.3197  5.3118   1
  -4  -1  25 -4.3370  3.3092   3
   4   1 -25 -6.7198  5.3866   1
  -4   1  25 1.31281 3.67810   3
   3  -1 -25 -0.4142  5.2170   1
  -3  -1  25 1.25476 3.69357   3
   3   1 -25 6.49334 5.62065   1
  -3   1  25 1.96796 3.62073   3
   2  -1 -25 10.1370  4.9673   1
  -2  -1  25 -0.8654  3.4277   3
  -2   1  25 -2.9311  3.3281   3
   2   1 -25 3.03053 4.73170   1
  -1  -1  25 23.7073  5.5225   3
   1  -1 -25 22.3988  5.7653   1
   1   1 -25 25.2732  5.9865   1
  -1   1  25 20.5076  5.3481   3
   0  -1  25 -4.0328  3.4804   3
   0   1  25 -0.5718  3.5048   3
   1  -1  25 7.93334 4.60795   3
   1   1  25 6.19280 4.42957   3
   2  -1  25 -0.6648  4.0444   3
   2   1  25 1.19620 3.72040   3
   3  -1  25 7.03500 5.25913   3
  -4  -2  25 40.0009  6.9845   3
   4  -2 -25 41.3028  8.6248   1
   4   2 -25 47.5550  9.2682   1
  -3  -2  25 -0.4793  3.5952   3
   3  -2 -25 -1.2210  5.2415   1
   3   2 -25 4.52354 5.48249   1
  -2  -2  25 16.2154  5.0976   3
   2  -2 -25 21.1466  6.4011   1
   2   2 -25 17.6186  6.1702   1
  -2   2  25 16.6382  5.2028   3
  -1  -2  25 0.32522 3.89067   3
   1  -2 -25 2.38271 4.90344   1
  -1   2  25 -2.5830  3.6210   3
   1   2 -25 1.18583 4.89134   1
   0  -2  25 3.22066 4.15265   3
   0  -2 -25 2.36529 4.43993   1
   0   2  25 0.84094 3.83601   3
   1  -2  25 3.59191 4.26999   3
   1   2  25 4.80885 4.57250   3
   2  -2  25 -1.4068  4.3829   3
   3  -2  25 15.8167  5.5878   3
   3  -3 -25 5.77997 5.69704   1
   3   3 -25 -3.1652  5.8236   1
   2  -3 -25 4.36005 5.23445   1
  -2  -3  25 3.65432 4.32166   3
   2   3 -25 -1.3234  5.4697   1
   1  -3 -25 18.3713  5.9370   1
  -1  -3  25 2.89909 4.66603   3
   1   3 -25 8.33133 6.01356   1
   0  -3  25 38.7697  7.8994   3
   0  -3 -25 43.8154  6.8411   1
   1  -3  25 28.6192  7.1134   3
   2  -3  25 3.58584 4.88387   3
   1  -4 -25 57.9796  8.3036   1
   1   4 -25 38.8468  8.6436   1
   0  -4 -25 4.67232 5.07727   1
   4   0 -26 53.9100  9.6685   1
  -3   0  26 38.1764  6.9955   3
   3   0 -26 36.9742  7.9529   1
  -2   0  26 -2.0560  3.7118   3
   2   0 -26 -0.7414  4.8736   1
  -1   0  26 15.2778  5.2585   3
   1   0 -26 32.3729  6.4118   1
   0   0  26 189.135  19.940   3
   1   0  26 17.0943  5.7765   3
  -4  -1  26 0.08447 4.14694   3
   4  -1 -26 7.56855 6.65838   1
   4   1 -26 3.29745 6.08997   1
  -3  -1  26 23.2894  5.6668   3
   3  -1 -26 24.7804  6.9346   1
   3   1 -26 25.1472  7.1065   1
  -2  -1  26 -5.1671  3.6248   3
   2  -1 -26 3.27964 5.06314   1
   2   1 -26 6.68911 5.15679   1
  -2   1  26 -7.6596  3.4986   3
   1  -1 -26 95.3467 10.7779   1
  -1  -1  26 87.8291 11.8029   3
[truncated: 1,033 more chars]
